# Supplementary material for: Recovering Protein-Protein and Domain-Domain Interactions from Aggregation of IP-MS Proteomics of Coregulator Complexes
Source: PLoS Comput Biol. 2011 Dec 29;7(12):e1002319. doi: 10.1371/journal.pcbi.1002319 (PMC3248428; doi:10.1371/journal.pcbi.1002319)
Supplement: Dataset S2 — Scores for top 1% predicted PPIs by each method. (XLS) [file pcbi.1002319.s002.xls]

## Sheet: Top 1 Percent
Rank	Protein(1)	Protein(2)	E3 x Sor	AB x Sor	Pr x Sor	Frequency	Direct Interaction in BK	Indirect interaction(s) in BK
1	KIF23	RACGAP1	2698.39	33.7213	0.746554	596	1	4
2	SMC3	SMC1A	3510.24	84.1023	0.668323	272	1	6
3	SNRNP200	PRPF8	2822.86	26.4338	0.679058	336	0	0
4	GIT1	ARHGEF7	1400.75	26.9688	0.686231	53	1	7
5	SEPT9	2011-09-02	1323.84	32.0772	0.665903	405	1	1
6	PIK3R4	PIK3C3	720.731	54.4723	0.707572	17	1	1
7	RUVBL2	RUVBL1	2322.02	16.4115	0.734711	872	1	16
8	FAM91A1	BRWD2	738.432	106.306	0.666352	14	0	0
9	PAF1	CTR9	934.689	65.7691	0.623209	25	0	0
10	STRN	CTTNBP2NL	1213.42	41.1738	0.607953	39	0	0
11	KCTD3	SHKBP1	806.701	19.7703	0.775094	58	0	0
12	EFTUD2	SNRNP200	1306.26	17.5987	0.66785	373	0	0
13	EFTUD2	PRPF8	1121.06	19.7037	0.632812	292	1	4
14	CTR9	LEO1	553.494	48.749	0.663719	19	0	0
15	ZMYND8	ZNF687	878.244	16.736	0.610937	75	0	0
16	TERF2IP	TERF2	622.424	26.8298	0.600343	29	1	4
17	STK3	STK4	427.669	54.602	0.700124	20	0	2
18	SEPT2	2011-09-07	1011.72	32.1356	0.5382	213	0	2
19	TUBGCP2	TUBGCP3	839.221	15.7164	0.595345	55	0	1
20	TSC2	TSC1	445.488	20.8986	0.699784	24	1	9
21	ARHGEF7	ARHGEF6	451.634	17.5485	0.767293	44	1	34
22	SMARCC2	SMARCA4	1021.69	14.6992	0.584313	364	0	3
23	RFC4	RFC2	1369.6	9.79947	0.728191	676	1	12
24	GIT2	ARHGEF6	569.522	13.5064	0.713813	34	0	6
25	CDC27	ANAPC1	479.878	17.5928	0.663228	37	1	26
26	SMC4	SMC2	1006.2	51.0392	0.502448	111	1	2
27	MCM3	MCM5	400.071	46.1513	0.610603	19	1	25
28	GIT1	ARHGEF6	495.749	15.6993	0.63372	45	1	4
29	KDM1	RCOR1	1242.1	26.435	0.500008	150	0	0
30	MTA2	GATAD2B	555.758	13.6229	0.615729	328	0	1
31	ANAPC7	CDC27	448.472	17.0029	0.614465	43	1	26
32	C17ORF75	BRWD2	361.655	40.3053	0.623968	10	0	0
33	SMEK1	PPP4R2	323.151	51.2188	0.677662	8	0	0
34	DLAT	PDHX	830.638	11.1114	0.591568	173	1	3
35	PDHB	PDHA1	361.286	17.5975	0.708542	58	1	3
36	PAF1	LEO1	402.652	41.1078	0.567192	23	0	0
37	SEPT9	2011-09-07	915.488	28.6681	0.488448	239	1	1
38	MTA2	GATAD2A	487.315	14.3128	0.576312	252	0	1
39	GIT2	ARHGEF7	361.279	16.5555	0.656478	34	1	5
40	WASF2	ABI1	282.39	34.788	0.722126	7	1	5
41	MED1	MED14	648.006	25.5391	0.487092	33	1	4
42	CDC5L	PRPF19	648.066	13.0856	0.516633	286	0	1
43	MTA2	HDAC1	496.615	12.4494	0.54947	389	0	6
44	PRKDC	XRCC6	814.916	24.7572	0.462678	270	1	16
45	BRE	BRCC3	371.545	13.1065	0.610659	38	0	0
46	CDC73	PAF1	785.12	65.5953	0.451483	26	0	0
47	NCKAP1	ABI1	341.375	37.6141	0.531894	7	1	6
48	SMEK1	SMEK2	343	42.034	0.52737	9	0	0
49	DLST	OGDH	773.662	9.99151	0.520701	112	1	0
50	CHD4	MTA2	761.704	19.0147	0.461574	192	0	0
51	ANAPC7	ANAPC1	351.295	15.0592	0.567545	38	1	26
52	MCM6	MCM2	275.785	34.3185	0.608454	25	1	26
53	CDC73	CTR9	590.677	63.45	0.452134	21	0	0
54	GIT2	GIT1	389.822	14.6455	0.532578	35	1	7
55	TUBGCP3	TUBG2	312.938	12.0923	0.595934	48	1	0
56	SMEK2	PPP4R2	240.788	32.6508	0.620453	8	0	1
57	RNF40	RNF20	428.935	66.7226	0.447266	11	0	0
58	RFC3	RFC2	634.742	5.44762	0.698774	609	1	13
59	STRN3	STRN4	380.396	12.8971	0.507491	27	0	1
60	OGDH	DLD	379.806	9.25234	0.556482	70	1	1
61	FIGNL1	C1ORF112	255.09	15.4713	0.633921	13	0	0
62	EXOSC10	SKIV2L2	500.933	10.3252	0.493194	238	0	10
63	RFC4	RFC1	625.386	7.29707	0.525871	430	0	6
64	RFC3	RFC4	500.721	5.6594	0.690483	606	1	12
65	CHD4	GATAD2A	428.472	13.574	0.479444	157	0	0
66	MED12	MED13	317.007	20.1969	0.49447	24	1	2
67	DLAT	DLST	1942.77	14.1039	0.425367	184	0	0
68	RFC2	RFC1	564.167	7.04202	0.533752	419	1	4
69	MED17	MED24	324.154	12.5969	0.514708	34	0	0
70	PHF21A	HMG20B	394.343	16.555	0.45771	31	1	0
71	CTBP2	CTBP1	247.351	20.5327	0.550433	16	1	19
72	PDS5A	WAPAL	544.283	43.0431	0.414687	84	0	0
73	TOP2A	TOP2B	6186.13	7.96764	0.447953	856	1	5
74	GATAD2A	GATAD2B	430.766	7.91956	0.512015	235	0	2
75	MED14	MED24	284.408	16.6829	0.495582	29	0	1
76	IKBKG	IKBKB	215.154	16.3355	0.689856	9	1	56
77	TUBGCP2	TUBG2	287.534	11.0888	0.52855	47	0	0
78	SEPT6	2011-09-10	275.439	18.4434	0.493317	54	0	0
79	BCAR3	BCAR1	316.678	21.9495	0.454315	7	0	1
80	CPSF6	NUDT21	676.325	12.7643	0.422239	139	1	4
81	THOC6	THOC1	255.005	35.6146	0.49347	18	0	0
82	DDX23	PRPF8	288.577	11.7486	0.511125	157	0	1
83	MCM7	MCM2	299.396	33.8048	0.453143	25	1	32
84	PRPF6	PRPF8	292.809	10.4976	0.522666	198	0	1
85	RFC4	RFC5	500.764	5.43215	0.564645	494	1	12
86	MCM4	MCM6	225.641	25.5105	0.538363	24	1	28
87	C19ORF61	C17ORF71	185.778	42.7451	0.799978	4	0	0
88	SAP130	SUDS3	216.765	13.1357	0.682129	16	0	0
89	TAOK3	TAOK1	262.768	26.7003	0.482047	4	0	0
90	KCTD15	KCTD1	234.985	16.9647	0.532646	15	0	0
91	STAM	HGS	183.719	33.5133	0.780907	4	1	1
92	KIAA1429	ZC3H13	314.313	17.7182	0.444569	36	0	1
93	CSTF3	CSTF1	297.188	16.2008	0.458489	34	1	1
94	RFC2	RFC5	485.055	5.11055	0.56055	476	1	12
95	BRCA1	BARD1	236.526	16.832	0.508978	23	1	10
96	FAM91A1	C17ORF75	191.361	42.1753	0.5875	10	0	0
97	XRCC6	XRCC5	497.451	9.07152	0.433614	203	1	19
98	PRMT5	WDR77	257.614	19.9193	0.463658	20	1	20
99	GATAD2B	HDAC1	537.452	6.16306	0.475352	364	0	3
100	SAP130	ARID4A	211.567	11.0484	0.637687	12	0	0
101	MED24	MED23	250.418	16.3794	0.473428	39	0	1
102	PIK3C3	UVRAG	226.061	19.1582	0.496913	7	0	0
103	PRPF6	DDX23	275.336	7.75325	0.530414	128	0	94
104	C19ORF2	RPAP3	182.314	27.5077	0.592775	11	0	1
105	PRKDC	XRCC5	1107.88	26.0545	0.374012	141	1	14
106	WDR33	CPSF2	192.735	14.8385	0.598094	22	0	1
107	KDM5A	PHF12	195.536	12.3541	0.636209	15	0	0
108	MED4	MED24	227.589	14.2439	0.49657	41	0	1
109	ZNF592	ZNF687	423.491	7.80323	0.438997	40	0	0
110	CSNK2A2	CSNK2A1	288.569	18.1615	0.424115	36	0	70
111	MED1	MED17	234.015	17.1669	0.466387	37	0	2
112	MED14	MED12	546.938	21.6113	0.378109	29	0	2
113	HPS5	HPS6	218.78	22.106	0.469287	5	1	0
114	ANAPC1	CDC23	205.127	10.1527	0.575837	36	1	26
115	C19ORF62	BRCC3	286.377	8.22591	0.467309	37	0	0
116	SMC6	SMC5	169.849	29.3077	0.592644	3	0	0
117	EFTUD2	PRPF6	292.521	7.18586	0.485317	207	0	94
118	MED1	MED24	263.489	16.7453	0.426556	32	0	5
119	STRN	STRN4	230.876	16.8561	0.452049	29	0	2
120	LEO1	WDR61	219.67	14.4278	0.472273	14	0	0
121	RFC3	RFC5	488.606	3.55807	0.577231	446	1	12
122	ZFYVE20	VPS45	156.603	21.3026	0.830303	5	1	0
123	SUDS3	ARID4A	170.805	13.1875	0.668799	12	0	1
124	EIF3B	EIF3L	317.551	28.6811	0.389714	32	0	0
125	DBT	PDHX	464.357	5.07172	0.462358	96	0	0
126	PLOD3	PLOD1	251.232	9.048	0.469428	111	0	0
127	SMU1	IK	152.66	35.1695	0.704748	23	0	0
128	CHAF1B	CHAF1A	166.925	29.0632	0.537792	7	1	5
129	MCM4	MCM2	173.619	28.7349	0.51409	24	1	26
130	GATAD2A	HDAC1	404.171	5.97611	0.43758	269	0	2
131	WASL	WIPF2	165.787	20.597	0.552821	5	0	2
132	TNKS1BP1	CNOT1	857.596	13.4015	0.365627	174	0	0
133	PRPF3	SART1	193.656	9.16252	0.541379	88	0	1
134	CTR9	WDR61	173.966	18.9496	0.515269	15	0	0
135	RFC3	RFC1	320.737	4.46583	0.520411	422	1	4
136	VASP	ENAH	254.044	12.6591	0.42081	20	0	6
137	MED4	MED17	240.314	11.6994	0.433018	38	0	0
138	CDC73	LEO1	236.261	37.6708	0.404697	19	0	0
139	MED16	MED17	185.039	10.3218	0.525426	29	0	0
140	CYFIP2	ABI1	241.993	27.0829	0.399876	5	1	6
141	EIF3A	EIF3L	274.833	32.7407	0.38293	25	0	0
142	XAB2	AQR	176.891	23.69	0.473299	10	0	0
143	PRMT1	PRMT8	241.085	16.8031	0.408984	13	1	3
144	ZMYND8	ZNF592	375.045	8.56675	0.395567	44	0	0
145	EFTUD2	DDX23	268.038	7.35897	0.440023	158	0	95
146	MRE11A	RAD50	306.205	11.1491	0.394627	113	1	3
147	SEPT7	2011-09-10	216.96	19.7344	0.417875	83	0	0
148	CDC27	CDC23	166.068	10.5601	0.578323	39	1	26
149	BCLAF1	THRAP3	266.165	26.8705	0.381592	15	0	1
150	DFFA	DFFB	156.736	10.0993	0.631778	10	1	2
151	STRN3	CTTNBP2NL	280.482	17.2964	0.375866	31	0	0
152	POLR1A	POLR1B	216.843	5.53577	0.527994	183	0	16
153	FANCG	FANCA	151.09	10.1847	0.692349	9	1	5
154	INTS4	INTS1	216.981	17.749	0.406224	71	0	0
155	DBT	DLAT	541.962	6.75675	0.377571	117	0	0
156	MED12	MED24	245.605	16.4018	0.386798	32	0	1
157	MED1	MED4	165.018	19.6081	0.465775	41	0	1
158	NCKAP1	WASF2	155.203	27.2885	0.48937	7	1	4
159	C12ORF11	INTS10	139.48	16.8022	0.617227	14	0	0
160	RANGAP1	RANBP2	315.456	5.96021	0.410853	137	1	3
161	BRE	C19ORF62	209.961	8.72337	0.439336	36	0	0
162	CSTF2	CSTF3	200.914	13.2478	0.420835	33	1	0
163	MED1	MED12	436.69	23.1235	0.344705	30	1	4
164	STRN4	CTTNBP2NL	157.18	12.1914	0.5152	29	0	0
165	PRPF6	SNRNP200	220.491	7.03938	0.443297	211	0	0
166	DDX20	GEMIN4	170.166	7.38072	0.534591	34	1	19
167	CDC23	CDC16	176.058	5.89221	0.570663	39	1	26
168	FAM175B	BRCC3	207.726	11.9371	0.409454	20	0	0
169	TSC1	TBC1D7	148.465	7.76243	0.674888	16	0	0
170	CHD4	GATAD2B	279.149	9.18442	0.37549	165	0	0
171	PRPF6	SART1	179.726	6.97522	0.48996	134	0	0
172	ANAPC7	CDC23	146.881	9.9317	0.547445	43	1	26
173	MED14	MED17	162.032	14.1981	0.449023	28	0	0
174	ANAPC1	CDC16	150.817	8.11589	0.559846	38	1	26
175	C11ORF30	PHF12	214.933	10.2584	0.397755	18	0	0
176	C12ORF11	INTS5	136.975	13.7727	0.536507	14	0	0
177	DDX23	SART1	160.841	7.93002	0.496959	105	0	1
178	KIAA1429	WTAP	422.801	12.1894	0.339908	65	0	1
179	SMARCD2	ARID1A	168.045	9.73812	0.441129	28	0	1
180	NCKAP1	CYFIP1	513.522	35.8085	0.319947	10	0	2
181	ATR	ATRIP	267.597	19.2748	0.348147	16	0	0
182	INTS6	INTS4	217.874	12.6831	0.373769	31	0	0
183	MED14	MED23	191.385	17.6664	0.37721	33	0	1
184	CCAR1	PDS5A	205.96	23.6557	0.366997	89	0	0
185	INTS6	INTS7	179.918	16.2727	0.388171	31	0	0
186	INTS7	INTS4	185.982	9.02138	0.402032	34	0	0
187	PRPF3	DDX23	167.707	7.28847	0.444633	79	0	1
188	POLR1A	CD3EAP	158.641	4.82686	0.590586	242	0	4
189	EXOSC10	EXOSC2	200.577	5.17267	0.436961	157	0	7
190	CLASP1	CNOT1	484.871	2.5123	0.446507	394	0	0
191	RBM15	WTAP	297.24	9.0391	0.34822	161	0	0
192	SIN3A	ARID4B	527.498	19.0563	0.315289	25	1	0
193	OSBPL11	OSBPL9	125.956	10.9733	0.568159	13	0	0
194	ARID4B	SUDS3	134.676	13.1402	0.482865	16	0	0
195	MCM7	MCM6	127.682	28.6461	0.469705	25	1	29
196	EFTUD2	SART1	204.131	5.72707	0.406697	163	0	1
197	RFC1	RFC5	224.319	4.09074	0.432377	320	0	3
198	KIF23	HDLBP	197.928	17.4217	0.36029	211	0	0
199	SIN3B	KDM5A	124.132	8.97634	0.601411	15	0	0
200	EIF3A	EIF3B	168.488	31.4545	0.374288	31	1	3
201	SEC13	SEC31A	495.231	8.72851	0.326347	19	1	0
202	ARID4B	BRMS1	149.437	13.6275	0.415388	17	0	1
203	INTS6	INTS3	132.763	16.6463	0.45255	27	0	0
204	CDC27	CDC16	138.372	7.76251	0.49739	40	1	30
205	MED15	MED24	129.385	10.4345	0.502105	31	0	0
206	SEC23A	SEC24C	138.757	11.556	0.444908	10	1	0
207	INTS6	INTS1	311.343	19.9751	0.32192	49	0	0
208	SMARCC2	SMARCE1	209.902	4.85022	0.414252	229	0	3
209	DDX23	SNRNP200	198.841	6.95961	0.38765	158	0	0
210	MED4	MED14	150.968	14.8878	0.402193	31	0	1
211	NEDD1	TUBG2	141.355	11.8867	0.433066	39	0	0
212	PRPF8	SART1	154.76	8.06564	0.427839	154	0	0
213	TNKS1BP1	RQCD1	141.542	8.63672	0.453847	105	0	0
214	DERA	ALDH16A1	117.642	9.99979	0.643656	9	0	0
215	MED13	MED24	164.463	12.6256	0.385233	26	0	1
216	PDHX	DLST	384.455	5.06148	0.35069	122	0	0
217	PIK3C3	BECN1	108.454	19.4068	0.694008	11	0	0
218	SMARCC2	PBRM1	256.327	4.46273	0.382382	318	0	0
219	SEPT7	2011-09-06	141.145	18.2647	0.399559	75	0	2
220	IQGAP1	FASN	449.335	2.49746	0.408553	369	0	3
221	TSC2	TBC1D7	124.884	7.00566	0.563637	18	0	0
222	THOC1	THOC5	119.526	29.7038	0.460011	9	0	0
223	CCNH	ERCC2	135.2	15.4564	0.417243	9	1	65
224	DLAT	OGDH	558.656	9.03083	0.313059	88	0	1
225	GCN1L1	IQGAP1	622.294	2.61688	0.385386	399	0	1
226	TNKS1BP1	CNOT3	135.241	7.31858	0.469616	85	0	0
227	CDC27	ANAPC5	119.394	8.43082	0.565382	32	1	26
228	AHCYL2	AHCYL1	171	17.6652	0.359495	4	0	0
229	ANAPC5	CDC23	124.461	6.22015	0.59202	31	1	26
230	PPP4C	SMEK2	125.919	15.0168	0.439434	8	1	0
231	HNRNPK	EIF4A3	525.052	1.88547	0.46496	689	0	0
232	INTS7	INTS5	154.142	11.4505	0.385821	24	0	0
233	MED4	MED12	255.921	14.967	0.324294	38	0	1
234	C19ORF62	UIMC1	282.597	11.2418	0.321952	29	0	0
235	WASF2	CYFIP2	222.927	19.2847	0.328119	5	1	4
236	MED15	MED16	137.866	7.51811	0.438365	23	0	0
237	ATRX	DAXX	140.349	14.0775	0.394995	12	1	2
238	RAD21	STAG2	386.248	15.7422	0.30491	19	1	5
239	SPAG9	MAPK8IP3	177.134	12.1639	0.355494	13	0	3
240	MCM7	MCM3	158.076	24.9361	0.359464	24	1	29
241	PDHX	DLD	169.267	4.435	0.427937	69	1	2
242	SMG1	C17ORF71	121.341	27.8231	0.420943	4	0	0
243	BRE	FAM175A	149.033	5.79354	0.426791	21	0	0
244	IKBKG	CHUK	106.353	11.2877	0.648303	8	1	49
245	NPM1	TOP2B	1395.14	4.00543	0.328233	620	0	3
246	NEDD1	TUBGCP2	247.767	11.0385	0.324813	43	0	0
247	HNRNPK	DDX39	804.227	2.06473	0.398796	706	0	0
248	HNRNPK	TRIP13	904.424	2.11916	0.391343	682	0	0
249	PPP4C	PPP4R2	106.981	17.2229	0.514133	8	1	0
250	PRKDC	HIST1H2AE	185.159	8.79842	0.350945	161	0	0
251	NPM1	TOP1	541.922	2.7667	0.361878	398	0	2
252	ANAPC1	ANAPC5	110.598	8.38204	0.585404	30	1	26
253	MED16	MED24	110.916	10.7873	0.522167	25	0	1
254	TAF15	FUS	146.363	7.19006	0.40056	88	0	4
255	TOP1	DDX21	678.015	3.25309	0.341711	379	0	1
256	BTBD12	ERCC4	247.562	13.7555	0.316184	18	0	0
257	PDHX	OGDH	234.989	5.52791	0.347932	69	0	1
258	HNRNPK	PTBP1	759.092	2.17637	0.381964	720	0	0
259	HIST1H2AE	HIST1H2BI	207.55	2.33639	0.496008	241	0	0
260	PIK3R4	UVRAG	125.192	20.6644	0.396868	7	0	0
261	TOP1	TOP2B	954.386	3.16164	0.337392	441	0	2
262	VAC14	FIG4	96.1002	22.8823	0.675669	12	0	0
263	ARID4B	SAP130	113.888	12.0523	0.463153	16	1	0
264	KIAA0182	HMG20B	237.311	11.1305	0.318507	27	0	0
265	SUDS3	BRMS1	101.552	14.3106	0.57007	15	0	1
266	EP400	TRRAP	148.147	4.64202	0.433635	69	1	0
267	STRN4	FAM40A	121.223	7.21105	0.466726	20	0	0
268	MED15	MED23	123.986	11.4853	0.412815	35	0	0
269	YWHAE	YWHAG	236.496	2.21183	0.45297	234	1	34
270	CSTF2	CSTF1	159.544	9.97131	0.35768	27	0	98
271	HDAC2	HDAC1	278.105	4.51262	0.340818	244	1	47
272	SMARCA4	SMARCE1	235.117	4.2137	0.357167	181	1	6
273	RQCD1	CNOT7	145.643	3.41587	0.491812	110	0	0
274	TRIP13	NDRG1	438.931	1.73732	0.437556	549	0	0
275	CPSF3L	DDX26B	104.78	8.59663	0.583978	11	0	0
276	EIF4A1	IQGAP1	393.962	2.02263	0.401782	369	0	1
277	SAFB2	SAFB	197.368	14.1532	0.321137	18	1	1
278	CSTF3	CSTF2T	126.789	8.75442	0.408058	27	0	0
279	PKM2	PGK1	191.239	2.47225	0.456929	157	0	1
280	NEDD1	TUBGCP3	194.784	11.3972	0.326043	43	0	0
281	HIST1H2AE	HIST4H4	134.615	3.42336	0.526291	131	0	1
282	MED14	MED13	179.456	13.8191	0.328322	21	0	1
283	CHD4	HDAC1	347.815	7.36533	0.30524	193	1	2
284	PIK3R4	BECN1	95.2264	19.8456	0.572039	11	0	0
285	MED13	MED17	133.436	11.1101	0.376259	26	0	0
286	CSTF1	CSTF2T	124.594	8.44922	0.409151	21	0	0
287	CDK7	CCNH	113.734	16.0974	0.418123	9	1	75
288	RICTOR	MAPKAP1	97.4929	14.1342	0.551331	7	0	1
289	PAF1	WDR61	120.802	14.0141	0.394278	17	0	0
290	EIF4A1	NDRG1	282.779	1.66405	0.489966	405	0	0
291	FANCG	FANCE	95.2034	11.2769	0.686383	8	1	3
292	PSME2	PSME1	93.7441	15.1887	0.618343	17	1	17
293	EXOSC9	EXOSC10	129.883	3.79414	0.499143	191	0	7
294	SNRNP200	DHX15	181.305	3.62624	0.382675	289	0	0
295	PKM2	TPI1	176.276	2.28758	0.491487	166	0	1
296	HPS5	HPS3	154.7	14.2159	0.337506	4	0	0
297	PIKFYVE	FIG4	114.407	13.5592	0.409381	7	0	0
298	USP39	DDX23	108.747	6.28386	0.521419	97	0	0
299	CDC23	ANAPC2	111.076	5.11252	0.557433	29	1	26
300	PFKL	PFKM	155.703	14.8728	0.333194	31	1	0
301	MTA2	HDAC2	163.249	6.19682	0.354527	198	0	3
302	MED14	MED16	97.8763	13.3318	0.505075	25	0	1
303	NCKAP1	CYFIP2	199.418	23.5626	0.305415	5	1	8
304	KDM1	HDAC1	361.628	9.0482	0.290492	244	0	0
305	MCM3	MCM2	107.318	26.1663	0.40858	22	1	30
306	TNKS1BP1	CNOT7	118.607	7.16558	0.418891	86	0	0
307	TNKS1BP1	CNOT10	138.335	8.02497	0.364367	60	0	0
308	MED12	MED17	176.889	12.5699	0.317064	27	0	1
309	STRN	FAM40A	111.237	12.1362	0.41012	20	0	0
310	TRIP13	EIF4A2	522.076	1.65621	0.397008	545	0	0
311	DDX5	RPL7A	349.417	3.38091	0.325696	428	0	1
312	SEPT2	2011-09-10	228.564	9.76835	0.30415	98	0	0
313	NOP58	NOP56	124.748	3.1035	0.54404	183	0	0
314	MED16	MED13	115.532	10.8742	0.397277	21	0	1
315	EIF4A2	NDRG1	438.281	1.33391	0.493598	529	0	0
316	UIMC1	FAM175A	171.796	10.9555	0.321274	19	0	0
317	ANAPC5	ANAPC2	98.0371	5.95353	0.672231	28	1	26
318	SEPT6	2011-09-08	159.258	9.43937	0.332161	40	0	0
319	NUDT21	CPSF7	331.485	6.41385	0.297438	96	0	0
320	TRIP13	IQGAP1	482.394	2.10593	0.353887	498	0	0
321	DDX20	GEMIN5	141.681	8.95298	0.34878	37	1	17
322	PACS1	WDR37	115.291	6.25495	0.432427	20	0	0
323	INTS5	INTS10	91.7263	14.0258	0.524384	14	0	0
324	CSNK2A2	CSNK2B	107.138	10.8782	0.420307	29	1	14
325	OSBPL10	OSBPL9	86.7724	11.7303	0.697981	17	0	0
326	EIF4A1	TRIP13	314.235	1.64681	0.414615	410	0	0
327	CHD4	HDAC2	225.32	6.84367	0.309694	133	0	2
328	VAC14	PIKFYVE	99.3948	20.1088	0.42605	9	0	0
329	TKT	TPI1	192.807	1.69239	0.516709	221	0	1
330	DLST	DLD	172.863	3.83034	0.360389	82	0	1
331	SEPT7	2011-09-08	165	11.1563	0.318516	67	0	0
332	THOC2	THOC5	112.544	15.0591	0.379278	9	0	0
333	TNKS1BP1	CNOT2	123.189	6.5323	0.387071	84	0	0
334	ANAPC5	CDC16	107.357	4.71428	0.522764	30	1	26
335	EIF4A3	TRIP13	425.25	1.6069	0.394691	556	0	0
336	NCOR1	TBL1XR1	200.309	9.99667	0.304168	62	1	4
337	PRPF4	PRPF3	110.05	7.04468	0.429376	59	0	1
338	C11ORF30	KDM5A	125.171	8.49313	0.367588	18	0	0
339	THOC2	THOC1	98.4255	21.2203	0.420587	13	0	0
340	DLAT	DLD	193.577	4.6732	0.332394	81	1	2
341	GTF2H1	GTF2H4	105.788	8.12516	0.432742	24	1	63
342	KIAA0182	PHF21A	235.394	7.45699	0.300387	17	0	0
343	BRE	FAM175B	174.197	10.6713	0.312993	17	0	0
344	PRPF4	DDX23	126.038	5.29959	0.387252	73	1	95
345	MED4	MED16	117.193	8.96212	0.375102	29	0	1
346	TKT	UBA1	233.481	1.39326	0.537009	210	0	1
347	MED17	MED23	114.184	12.4193	0.373835	35	0	0
348	TRIM16	TRIM16L	203.908	15.7551	0.292993	6	0	0
349	MED4	MED23	131.253	13.7147	0.338172	47	0	1
350	ERCC4	ERCC1	83.3739	13.4794	0.656663	12	1	18
351	EIF4A2	IQGAP1	312.736	1.75827	0.381372	494	0	0
352	HNRNPK	EIF4A2	460.225	1.57864	0.380698	680	0	0
353	MCM2	MCM5	122.322	30.0198	0.338221	18	1	26
354	ANAPC7	CDC16	119.654	6.19802	0.383658	39	1	26
355	TUBGCP3	TUBG1	142.107	5.18302	0.355214	45	1	1
356	DBT	DLST	297.165	4.20978	0.303982	108	0	0
357	MED15	MED4	102.922	9.5393	0.409702	36	0	0
358	CHUK	IKBKB	80.4955	15.3809	0.662491	7	1	54
359	MED1	MED16	96.9102	12.6738	0.419295	28	0	1
360	EIF4A3	DDX39	471.44	1.39605	0.398049	543	0	0
361	NPLOC4	UFD1L	96.4829	21.1649	0.399891	4	1	0
362	EIF4A3	EIF4A2	388.484	1.34525	0.420059	540	0	0
363	TPI1	PGK1	149.808	1.96004	0.492329	151	0	1
364	USP39	SNRNP40	107.389	4.4039	0.467265	77	0	0
365	POLR1A	POLR1C	115.542	3.20332	0.485992	253	0	17
366	ALDOA	PGK1	176.608	1.59397	0.501554	179	0	2
367	IQGAP1	NDRG1	236.768	1.74675	0.39603	472	0	1
368	MCM7	MCM4	93.1169	24.7173	0.408918	24	1	27
369	EXOSC10	EXOSC6	125.626	2.90313	0.441037	233	1	12
370	MCM6	MCM5	112.774	25.4708	0.346067	18	1	24
371	SEPT8	2011-09-10	139.882	9.15867	0.321165	43	0	0
372	RCOR1	HMG20B	417.6	11.9527	0.26609	57	0	1
373	MED15	MED14	89.3212	11.8344	0.443554	27	0	0
374	DDX17	DDX5	2841.16	12.7596	0.258785	882	1	4
375	EHMT1	EHMT2	84.9895	7.62049	0.551336	36	0	1
376	ADD1	ADD3	95.6985	3.99092	0.595567	24	0	1
377	TFIP11	C21ORF66	99.0222	4.8682	0.473554	35	0	0
378	SMARCC1	SMARCE1	187.313	2.80363	0.345033	107	0	5
379	SKIV2L2	EXOSC2	110.286	5.48582	0.393961	115	1	8
380	DDX52	RFC1	203.968	2.34651	0.351476	321	0	0
381	ANAPC7	ANAPC5	89.0725	6.98286	0.492853	32	1	26
382	MLLT1	AFF1	88.6602	6.5813	0.504135	16	1	0
383	AGAP1	AGAP3	118.432	7.22944	0.347197	17	0	0
384	USP39	SART1	101.871	5.27299	0.416897	90	0	0
385	PHKB	PHKA2	81.4502	6.60174	0.664813	11	0	16
386	DDX52	TOP1	295.156	2.20891	0.325	288	0	0
387	AFF4	MLLT1	83.0307	8.68303	0.502203	27	1	0
388	BRCC3	FAM175A	122.76	5.06682	0.354982	21	0	0
389	GARNL1	KIAA1219	77.6854	9.46137	0.608164	12	0	0
390	HPS6	HPS3	99.5904	14.389	0.365468	5	0	0
391	TOP2A	NCL	2352.9	3.2688	0.280235	795	0	2
392	DBT	OGDH	173.317	5.08636	0.307559	64	0	0
393	TKT	ALDOA	179.46	1.44814	0.466362	235	0	2
394	SMN1	GEMIN4	97.6435	5.62469	0.42082	28	0	19
395	ALDOA	PKM2	210.367	1.81751	0.372277	204	0	1
396	SNRNP200	SART1	135.257	5.08162	0.333941	170	0	0
397	TUBGCP3	TUBGCP6	92.6312	5.47977	0.459064	29	0	0
398	GCN1L1	FASN	305.937	1.78241	0.340771	315	0	2
399	HEATR5B	AP1GBP1	79.4664	14.9425	0.479146	6	0	0
400	GATAD2A	MTA1	181.049	5.05753	0.301988	86	0	0
401	INTS6	INTS5	78.7064	15.9096	0.482242	22	0	0
402	EIF3A	EIF3E	88.4503	20.7707	0.389777	18	0	0
403	WASF1	C3ORF10	74.0106	9.98406	0.869389	4	0	3
404	CNOT2	CNOT3	118.271	2.62282	0.433369	76	1	0
405	DDX20	SMN1	92.7296	5.45215	0.442521	26	1	21
406	CSNK2A1	CSNK2B	81.5706	11.2813	0.461242	34	1	28
407	MED1	MED23	178.238	16.2164	0.279186	39	0	1
408	MED1	MED13	186.436	13.0293	0.278625	21	0	2
409	TUBGCP2	TUBGCP6	112.625	4.75572	0.372399	28	0	0
410	POLR1B	CD3EAP	132.214	2.15173	0.423275	142	0	4
411	USP39	PRPF8	99.1157	5.2558	0.404245	132	0	0
412	HDAC1	RBBP7	154.421	2.86276	0.345122	260	1	17
413	PKM2	UBA1	152.618	1.7148	0.427252	160	0	1
414	CPSF1	WDR33	97.6553	10.2574	0.366371	30	0	1
415	ERCC6	PGBD3	73.278	13.256	0.565619	10	0	0
416	U2AF2	PRPF8	109.73	3.16143	0.420134	193	0	2
417	ATF7IP	SETDB1	98.7679	3.5016	0.458221	19	1	1
418	RANBP9	ARMC8	81.5561	8.171	0.466334	12	0	0
419	EIF4A1	EIF4A2	212.854	1.27104	0.439547	387	1	56
420	EIF3E	EIF3L	79.29	21.1641	0.427237	24	0	0
421	CNOT1	RQCD1	132.438	2.83486	0.367668	204	0	0
422	BAT3	C7ORF20	249.368	12.66	0.263071	27	0	0
423	EFTUD2	U2AF2	140.352	1.86818	0.415753	212	1	94
424	MCM7	MCM5	129.923	28.4285	0.293829	20	1	27
425	GATAD2B	HDAC2	145.026	3.67875	0.327275	185	0	1
426	UBL7	UBE4B	74.1266	19.7924	0.47353	5	0	0
427	NCL	DDX21	569.805	2.30683	0.289909	422	0	3
428	DDX23	SR140	159.333	2.07505	0.364102	70	0	0
429	SMARCA4	SMARCC1	174.01	4.07113	0.302095	123	1	7
430	SSRP1	SUPT16H	85.114	6.89697	0.432967	41	0	3
431	MRE11A	NBN	190.696	6.85637	0.280966	32	1	6
432	MED26	MED16	85.6298	8.15039	0.410968	14	0	1
433	BCR	ABR	80.1592	7.57069	0.464289	5	0	0
434	TPI1	UBA1	136.383	1.48165	0.517445	176	0	1
435	SIN3A	SAP130	150.38	9.37685	0.28678	20	0	1
436	TPI1	LDHA	175.056	1.42898	0.41517	214	0	1
437	POLR1A	2011-09-02	209.943	4.86775	0.283666	169	0	0
438	MED15	MED17	102.514	6.84375	0.35497	24	0	0
439	TKT	PKM2	134.43	1.86448	0.41797	203	0	1
440	LRRFIP1	FLII	100.9	2.87857	0.456397	39	1	0
441	USP39	PRPF6	123.913	3.75529	0.343331	94	0	0
442	HNRNPK	TARDBP	585.027	1.71903	0.30852	805	0	0
443	RAD21	WAPAL	177.362	14.0552	0.270715	37	0	0
444	TOP2A	NPM1	2118.33	3.49333	0.265232	854	0	5
445	OSBPL10	OSBPL11	73.3448	8.17453	0.547297	12	0	0
446	MED16	MED25	84.4736	6.53469	0.428128	18	0	1
447	C19ORF61	SMG1	68.5826	29.5967	0.526018	5	0	0
448	PBRM1	WRNIP1	179.354	3.39948	0.301779	163	0	0
449	LRWD1	ORC3L	122.303	26.7148	0.294082	5	0	0
450	HDAC1	RCOR1	290.388	6.12581	0.263575	202	0	3
451	CHERP	SR140	86.9649	3.80726	0.490301	92	0	0
452	ARHGEF2	CLASP1	338.904	1.89114	0.307239	315	0	1
453	NPM1	NCL	732.554	2.5141	0.278587	598	1	7
454	MED1	MED15	89.2446	11.439	0.365645	29	0	1
455	CPSF3L	INTS9	68.1751	10.6689	0.666465	14	1	0
456	GEMIN5	GEMIN4	116.974	8.62009	0.312131	40	1	15
457	STRN3	FAM40A	108.759	8.5147	0.323957	20	0	0
458	STAG2	STAG1	141.935	11.4234	0.283557	9	1	5
459	CNOT7	CNOT10	89.4679	3.9979	0.438897	63	0	0
460	CBLL1	ZC3H13	79.939	6.51348	0.449778	24	0	1
461	CDC2L2	SAP30BP	78.2128	6.73279	0.461272	8	0	0
462	MED16	MED12	83.6112	12.1084	0.377339	26	0	1
463	AFTPH	AP1GBP1	67.0052	10.0036	0.690874	6	0	5
464	RBM25	PRPF40A	179.313	1.14555	0.49194	239	0	0
465	TKT	PGK1	125.302	1.63228	0.45489	196	0	1
466	EXOSC9	SKIV2L2	95.6879	3.87493	0.398744	140	1	9
467	TRIP13	DDX39	505.162	1.49385	0.315426	547	0	0
468	EIF4A1	EIF4A3	240.933	1.37861	0.355907	419	0	1
469	TUBGCP4	TUBGCP6	72.9994	5.08793	0.67166	25	0	0
470	ALDOA	LDHA	186.084	1.28407	0.403798	231	0	3
471	GTF3C1	GTF3C3	89.9133	3.87262	0.42628	122	0	0
472	KDM1	HDAC2	197.672	6.62985	0.269256	140	0	0
473	MSL3	MYST1	72.998	9.07451	0.462982	7	0	0
474	DBT	DLD	116.647	3.77655	0.338641	59	0	1
475	TKT	LDHA	167.557	1.28416	0.423526	250	0	1
476	GMNN	CDT1	65.0054	10.931	0.712742	13	1	4
477	ITSN1	EPS15L1	141.424	12.7177	0.27702	7	0	3
478	THOC6	THOC5	110.81	16.6319	0.300892	9	0	0
479	RPL7A	DHX9	328.009	3.00807	0.273208	315	0	3
480	EIF4A2	DDX39	486.118	1.2804	0.331731	535	0	0
481	MAP3K2	TRAF7	66.6677	15.3988	0.513892	6	0	1
482	WTAP	ZC3H13	178.077	6.60556	0.272025	50	0	1
483	RPA2	RPA1	81.1495	3.79206	0.498075	129	1	52
484	TOP1	NOP56	150.819	1.94558	0.349876	310	0	0
485	RACGAP1	HDLBP	109.937	4.97818	0.332652	222	0	0
486	MTA2	RBBP4	113.855	3.30776	0.349265	218	1	3
487	MED4	MED27	89.493	6.64513	0.363995	33	0	1
488	DDX17	DDX3Y	238.497	1.62241	0.322217	557	0	0
489	PRKDC	HIST4H4	99.0742	4.48999	0.354343	100	0	0
490	PRPF8	SNRNP40	84.5678	5.20401	0.396516	122	0	0
491	RAD21	SMC1A	292.615	14.1682	0.246547	67	1	6
492	SIN3B	PHF12	64.6329	9.46114	0.59575	14	0	2
493	DPF2	ARID1A	68.3404	8.73166	0.498432	26	0	1
494	MED15	MED13	186.384	7.63411	0.262926	22	0	0
495	THOC2	THOC6	80.12	15.3522	0.359643	16	0	0
496	EXOSC9	EXOSC2	99.9098	2.89896	0.382456	94	1	9
497	TAF4	TAF5	104.107	8.00689	0.312934	17	1	37
498	U2AF2	SNRNP200	106.322	2.21307	0.400678	239	0	0
499	MED25	MED24	73.8403	7.18182	0.427476	23	0	3
500	SIN3A	BRMS1	149.081	10.5437	0.267998	24	1	11
501	KIF23	YWHAG	115.848	3.98467	0.319861	241	1	4
502	CSTF2	CSTF2T	81.3806	6.72856	0.37956	26	0	2
503	EIF4A3	GCN1L1	221.31	1.4027	0.336122	406	0	1
504	KIF5B	KLC2	80.5903	3.97727	0.438591	20	0	4
505	GATAD2A	MBD3	116.432	4.793	0.310215	73	1	2
506	HNRNPK	NDRG1	358.026	1.36354	0.314438	652	0	0
507	CTTNBP2NL	FAM40A	69.665	8.68594	0.443735	20	0	0
508	RREB1	ZNF217	98.7358	8.54425	0.316569	9	0	0
509	MCM3	MCM6	72.9255	20.5639	0.378674	20	1	24
510	CSTF2	WDR33	112.087	6.97067	0.301426	17	0	1
511	SIN3A	SUDS3	141.319	8.74447	0.271968	19	0	1
512	GTF2H1	ERCC2	85.2645	9.07936	0.345892	11	1	64
513	DDX23	SNRNP40	70.5149	5.73441	0.48336	88	0	0
514	SAP130	BRMS1	64.031	11.7733	0.499908	16	0	0
515	PGK1	UBA1	115.638	1.48413	0.457847	154	0	2
516	NAT10	PRDX1	195.74	2.5583	0.286326	214	0	0
517	NCL	TOP2B	882.66	2.96248	0.256109	558	0	2
518	ARID4B	ARID4A	65.7238	11.0554	0.465103	13	0	1
519	HMMR	FAM83D	72.4567	4.58954	0.494347	11	0	0
520	EIF4A1	GCN1L1	222.185	1.61056	0.312765	306	0	1
521	SMC3	PDS5A	708.164	35.0543	0.231835	183	0	0
522	WDR26	ARMC8	62.2223	7.86301	0.649068	10	0	0
523	TPI1	GPI	97.0026	1.74755	0.509783	149	0	0
524	PRPF4	SART1	75.4675	5.80637	0.409481	71	0	1
525	FIP1L1	CPSF1	85.4979	5.68878	0.358923	100	0	1
526	RAD21	SMC3	341.243	12.9335	0.239281	75	1	5
527	KIAA1522	ABI1	71.4904	13	0.386595	6	0	0
528	KIF4A	KIF4B	67.4309	8.14964	0.454323	19	0	0
529	ANAPC1	ANAPC2	61.7258	7.95088	0.658699	31	1	26
530	GCN1L1	EIF4A2	210.161	1.35157	0.33371	392	0	0
531	GEMIN5	SMN1	92.112	7.02589	0.328709	35	1	17
532	MED13	MED13L	64.4771	10.0333	0.473484	13	1	0
533	CHD4	MTA1	126.445	7.23203	0.280441	71	0	1
534	SNRNP200	U2AF1	153.34	1.61802	0.340682	420	0	0
535	SMARCC2	WRNIP1	178.526	1.83916	0.310427	234	0	0
536	SMARCD2	DPF2	67.5232	6.51314	0.469791	27	0	1
537	HELLS	QKI	116.825	2.25319	0.347187	69	0	0
538	CDK7	ERCC2	68.3216	14.7135	0.398233	11	1	64
539	CCAR1	WAPAL	153.859	8.45015	0.261172	50	0	0
540	DDX26B	INTS9	63.6513	7.45587	0.515255	9	0	0
541	CDC73	WDR61	99.4152	12.9871	0.296191	15	0	0
542	ILF2	RBMXL1	120.848	1.27409	0.460783	198	0	0
543	CHD4	MBD3	81.5024	7.75461	0.349016	65	0	1
544	MTA2	KDM1	443.223	6.5302	0.240109	178	0	0
545	MED12	MED23	175.59	15.4165	0.249726	36	0	2
546	SMARCA4	SMARCB1	84.6317	3.40902	0.388795	149	1	8
547	LRWD1	ORC2L	68.0482	26.1756	0.380425	4	0	0
548	ALDOA	TPI1	117.324	1.41491	0.423831	190	0	1
549	MTA2	RBBP7	94.3722	4.39496	0.335927	199	1	4
550	PPP1R10	WDR82	78.4791	3.76323	0.409604	68	0	0
551	SMEK1	PPP4C	69.7074	18.5207	0.370091	7	0	0
552	RBMXL1	DHX9	127.778	2.05528	0.329196	235	0	0
553	CDC27	ANAPC2	59.4159	7.62726	0.614288	31	1	27
554	GATAD2B	RBBP7	100.135	2.82443	0.348729	207	0	1
555	SMARCA4	PBRM1	188.008	3.10603	0.26926	256	1	1
556	BRMS1	ARID4A	59.1119	12.3599	0.504373	13	1	3
557	HNRNPK	RP11-631M21.2	890.602	2.26258	0.25609	549	0	0
558	MED26	MED14	82.2314	8.74182	0.329281	14	0	1
559	CDC16	ANAPC2	66.9412	4.15842	0.513207	31	1	27
560	STRN	MOBKL3	61.9151	7.83116	0.485364	22	0	0
561	INTS3	C12ORF11	80.3388	9.23862	0.332645	13	0	0
562	PTBP1	DDX39	607.472	1.42996	0.281577	562	0	1
563	TUBG2	TUBGCP4	67.7369	4.45318	0.476282	28	0	0
564	BECN1	UVRAG	57.5639	13.6289	0.52615	5	0	0
565	EIF4A3	NDRG1	269.88	1.12762	0.32961	516	0	0
566	NFKBIE	NFKBIB	64.2211	4.63378	0.533765	7	0	10
567	EIF3E	EIF3F	107.421	7.05	0.286582	27	0	1
568	GCN1L1	NDRG1	200.057	1.3307	0.319461	385	0	0
569	WDR26	RANBP10	61.9891	5.16429	0.561246	11	0	0
570	LOC653889	SNRNP40	83.1804	3.38716	0.372384	55	0	0
571	TRIM28	KIFC1	125.227	2.17814	0.315194	287	0	0
572	EIF4A1	PHGDH	120.842	1.18138	0.443185	258	0	0
573	PDS5B	STAG2	164.243	10.5527	0.249031	10	0	0
574	INTS3	INTS5	59.2494	12.6331	0.455456	20	0	0
575	GTF3C3	GTF3C4	80.8579	2.53916	0.420596	98	0	2
576	ARID2	PBRM1	68.1309	5.25317	0.42004	145	0	1
577	GTF3C1	DHX9	116.618	2.94472	0.303793	165	0	2
578	PRDX1	LDHA	209.469	1.08669	0.347575	293	0	1
579	IRF2BP1	IRF2BP2	253.291	8.78244	0.237862	25	0	1
580	RACGAP1	CLASP1	310.988	1.38271	0.288211	407	0	1
581	EIF3CL	EIF3D	74.9019	10.4729	0.33662	14	0	0
582	PTBP1	EIF4A3	382.496	1.36773	0.284406	550	0	3
583	MED16	MED23	62.8833	11.0919	0.402937	28	0	1
584	DDX52	NOP56	104.773	1.44597	0.416549	223	0	0
585	FUS	EWSR1	64.4439	3.80993	0.519637	114	0	5
586	KDM1	HMG20B	395.604	11.5609	0.229212	59	0	0
587	PSMC5	PSMD1	83.4113	5.77024	0.325462	17	0	3
588	SMARCD1	SMARCA2	78.8865	2.54811	0.418704	42	0	2
589	ARMC8	RANBP10	54.7811	8.82168	0.742949	11	0	0
590	YWHAZ	YWHAE	96.1633	1.36598	0.494341	223	1	40
591	PRDX1	PRDX2	116.043	1.30576	0.394496	217	0	0
592	TAF15	HNRNPUL1	69.2021	7.41045	0.365733	55	0	0
593	TARDBP	RP11-631M21.2	351.632	1.62813	0.268799	518	0	0
594	DDX21	DDX50	92.5939	1.59766	0.4271	208	0	0
595	MCM4	MCM5	137.295	18.2895	0.248192	15	1	25
596	EIF3CL	EIF3A	105.125	14.2511	0.2679	15	0	0
597	MCM4	MCM3	79.7248	16.3771	0.30362	18	1	26
598	GATAD2A	HDAC2	108.018	3.84701	0.291179	145	0	1
599	LDHA	LDHB	130.818	1.08333	0.408077	176	0	1
600	C19ORF62	FAM175A	114.493	3.87349	0.284186	21	0	0
601	TBL3	WDR36	98.4045	1.26896	0.480905	153	0	0
602	THOC2	THOC3	71.4417	8.85542	0.338435	9	0	0
603	FAM21B	KIAA0196	57.2966	8.14835	0.476261	22	0	0
604	TKT	GPI	113.012	1.13455	0.446175	162	0	0
605	C1ORF55	HSPBAP1	57.3363	8.08561	0.469763	5	0	0
606	INTS8	INTS9	57.409	6.93284	0.493246	9	0	0
607	CDC2L6	MED18	56.1806	5.46347	0.599766	10	0	0
608	PRPF4	PRPF6	98.0147	3.63193	0.302295	74	1	95
609	SNRNP200	DHX9	964.63	4.76608	0.229086	306	0	0
610	INTS7	C12ORF11	64.0745	8.06803	0.37038	16	0	0
611	HIST1H2AH	HIST1H2BL	61.9101	5.25704	0.422167	15	0	0
612	THOC1	THOC3	52.3917	20.0112	0.5091	11	1	0
613	PHF21A	RCOR1	189.492	7.06262	0.238784	41	1	2
614	KIAA1429	CBLL1	62.8845	6.61339	0.387811	27	0	1
615	SMARCC2	SMARCC1	144.592	3.39197	0.261656	130	0	3
616	STRN	STRN3	277.099	19.3142	0.225351	27	0	1
617	EPS15L1	EPS15	254.454	36.2113	0.225584	7	0	5
618	PGK1	LDHA	127.131	1.28086	0.346587	175	0	1
619	RBM15	KIAA1429	228.557	9.61776	0.230944	73	0	0
620	GTF3C5	GTF3C3	80.5927	1.7662	0.439363	134	1	1
621	PKM2	GPI	77.542	1.77751	0.464105	140	0	0
622	RBM10	SR140	87.6035	2.55579	0.338496	87	0	0
623	SMARCC2	SMARCB1	78.5813	2.98813	0.353426	168	0	3
624	DCP1A	EDC3	57.2745	4.83552	0.506184	20	0	2
625	CPSF3	CPSF2	54.5229	8.38285	0.487304	20	0	97
626	DDX52	RP11-631M21.2	314.847	1.7282	0.258452	327	0	0
627	TUBGCP4	TUBGCP5	57.4827	3.60728	0.62495	21	0	0
628	EFTUD2	SNRNP40	84.6788	3.22521	0.326423	120	0	0
629	RBM25	DDX46	184.625	1.05208	0.329029	293	0	0
630	MED15	MED12	74.7225	10.5572	0.306353	29	0	0
631	TOP1	TBL3	115.941	1.25421	0.362481	240	0	0
632	C14ORF43	DNTTIP1	90.5083	3.91393	0.300778	47	0	0
633	ZNF217	CTBP1	68.8741	14.2603	0.317283	12	0	0
634	PRPF3	PRPF31	54.8227	6.6933	0.496591	60	0	0
635	USP9X	USP9Y	90.7965	8.15339	0.279066	8	0	0
636	ACTR5	INO80	91.5434	6.90427	0.282292	20	0	0
637	CNOT1	CNOT7	103.353	2.06763	0.316712	156	0	0
638	PRKDC	HIST1H2BI	126.027	2.44919	0.278629	196	0	0
639	PRPF8	U2AF1	117.163	1.65715	0.315308	311	0	2
640	YWHAZ	YWHAG	96.9448	1.18109	0.454954	194	0	111
641	DCTN4	ACTR1B	51.7741	7.21124	0.649182	7	0	0
642	PAN2	PAN3	67.4929	8.00208	0.333329	3	1	0
643	MBD3	MTA3	85.3374	4.67571	0.300952	33	0	0
644	PKM2	LDHA	146.001	1.47106	0.298384	193	0	1
645	CD2BP2	LOC653889	72.4445	2.96589	0.372951	42	0	0
646	MED4	MED13	115.229	9.21002	0.251867	27	0	1
647	OGDH	OGDHL	56.1521	4.93081	0.479686	42	0	0
648	HIST1H1A	HIST1H1D	110.68	0.979219	0.474305	155	0	0
649	EIF3E	EIF3I	52.8914	10.3124	0.457479	17	0	0
650	ELP2	ELP3	56.5714	7.17296	0.411874	3	0	0
651	SMC1A	PDS5A	519.842	34.3901	0.215932	152	0	0
652	ILF2	ILF3	83.9399	1.35361	0.446614	167	1	2
653	NUP214	NUP88	123.292	12.1019	0.243742	10	1	8
654	EFTUD2	USP39	80.7119	3.27897	0.32057	129	0	0
655	WNK1	OXSR1	184.308	21.9219	0.226395	30	1	0
656	FAM40A	FAM40B	58.8429	4.74893	0.411055	12	0	0
657	EIF4A3	IQGAP1	309.971	1.74141	0.251116	514	0	1
658	CPSF3L	INTS10	50.3423	10.2328	0.523665	12	0	0
659	SEPT9	2011-09-10	114.71	7.1322	0.253192	108	0	0
660	XRCC6	HIST1H2AE	88.3601	2.24623	0.328277	186	0	0
661	INTS3	INTS7	58.828	8.98168	0.364019	23	0	0
662	SEPT2	2011-09-06	110.064	7.87716	0.254619	81	1	2
663	POLR2A	POLR2B	58.103	5.26959	0.405547	28	1	130
664	NEDD1	TUBGCP4	75.5583	4.72166	0.314879	31	0	0
665	U2AF2	DHX9	146.817	2.519	0.259579	238	1	100
666	CNOT1	XPO1	131.496	1.21815	0.323892	322	0	0
667	INTS7	INTS1	137.342	12.652	0.236852	47	0	0
668	SMARCB1	SMARCC1	96.7208	2.27791	0.307275	77	0	7
669	SMC4	NCAPD3	80.4459	4.52369	0.302291	43	0	0
670	EIF4A1	CSE1L	112.622	1.16243	0.363765	221	0	1
671	EIF4A1	FASN	180.554	1.22108	0.290232	264	0	1
672	CNOT2	CNOT7	65.7947	2.6479	0.408597	81	0	0
673	POLR1A	POLR1E	105.9	2.05381	0.298681	190	1	3
674	UBA1	LDHA	118.013	1.04015	0.374818	200	0	1
675	RMI1	TOP3A	57.4403	5.99219	0.390276	11	0	0
676	HNRNPK	GCN1L1	548.453	1.4127	0.251765	465	0	0
677	KIAA1522	WASF2	61.0715	9.94134	0.338193	6	0	0
678	DDX52	RACGAP1	240.669	1.50627	0.259724	392	0	0
679	ARID1B	ARID1A	52.3546	6.82025	0.464798	22	0	2
680	BRMS1L	ARID4A	47.399	10.7051	0.715517	8	0	4
681	PRPF3	PRPF6	62.0547	5.23027	0.357766	87	0	0
682	FUS	HNRNPUL1	129.411	7.13303	0.241783	61	0	0
683	HDAC2	RCOR1	132.045	5.49025	0.244735	119	1	1
684	CTBP1	ZNF516	50.3416	11.6929	0.456235	10	0	0
685	FANCA	FANCE	49.0067	8.83658	0.544882	8	1	3
686	PTBP1	TRIP13	393.314	1.41151	0.253175	541	0	0
687	UBA1	GPI	93.1639	1.05667	0.466956	135	0	0
688	HNRNPM	TARDBP	461.953	1.38109	0.251866	693	0	0
689	NCAPD2	NCAPG	86.0768	8.48556	0.269497	16	0	1
690	CYFIP1	ABI1	112.816	17.5447	0.241631	7	0	1
691	DDX5	FNBP4	694.659	7.3919	0.216088	253	0	0
692	HNRNPM	RP11-631M21.2	431.774	1.83667	0.240071	501	0	0
693	PRPF6	SNRNP40	62.6222	3.77598	0.369313	92	0	0
694	MTA2	RCOR1	92.757	4.7761	0.272301	153	0	0
695	RFX5	RFXAP	155.076	5.97072	0.234886	29	1	2
696	ELP4	C3ORF75	50.9221	4.66989	0.595761	8	0	0
697	TUBG2	TUBGCP6	58.4158	5.016	0.376685	26	0	0
698	ZNF217	ZNF516	51.7445	9.48289	0.418702	10	0	0
699	TRIP13	RP11-631M21.2	379.889	1.4106	0.250887	409	0	0
700	DHX9	PRPF8	706.11	4.99007	0.219031	241	1	3
701	TUBG2	TUBG1	58.6531	3.84634	0.395106	36	0	4
702	WASF2	CYFIP1	79.3226	15.2556	0.270266	8	0	1
703	GTF3C2	GTF3C5	100.042	1.09852	0.38957	133	0	1
704	ORC3L	ORC2L	75.41	15.7071	0.275647	4	1	24
705	SMC4	NCAPG	115.151	8.76419	0.242997	45	0	0
706	UIMC1	BRCC3	167.415	10.675	0.226278	29	0	0
707	KIAA1522	CYFIP2	81.9355	9.16793	0.269524	5	0	0
708	THOC5	THOC3	51.0974	14.1719	0.397448	6	0	0
709	NPM1	DDX21	492.143	2.6649	0.227846	445	0	2
710	MED17	MED13L	75.9715	5.21397	0.292296	16	0	0
711	EFTUD2	U2AF1	118.22	1.17717	0.325853	351	1	94
712	API5	XPO1	152.766	0.833102	0.369501	240	0	0
713	THOC3	THOC7	55.713	8.3452	0.361605	4	0	0
714	ATXN1L	CIC	51.5444	4.47756	0.506279	16	0	0
715	PIK3C3	NRBF2	75.4232	7.03834	0.284707	8	0	0
716	CNOT3	RQCD1	64.3799	2.45194	0.389909	79	0	0
717	SMARCC1	SMARCD1	80.9954	2.27637	0.319184	56	0	3
718	RACGAP1	EIF4A3	433.431	1.22978	0.254105	564	0	1
719	TRIP13	GCN1L1	370.839	1.77083	0.238615	405	0	1
720	NCL	TOP1	370.401	1.34435	0.249892	320	1	3
721	ANAPC5	ANAPC4	56.8	3.03182	0.431628	19	1	26
722	HNRNPK	RAVER1	235.434	1.09024	0.274757	508	0	0
723	CNOT2	CNOT1	87.9613	1.99827	0.310835	144	1	0
724	RAVER1	PTBP1	234.643	0.940004	0.292198	434	1	1
725	IQGAP1	CSE1L	128.378	1.34064	0.288782	269	0	2
726	INTS3	INTS1	116.81	9.99872	0.237407	38	0	0
727	SMARCD1	SMARCD2	58.4259	3.62935	0.376726	42	0	1
728	CNOT1	KIFC1	148.579	2.87649	0.243518	269	0	0
729	GTF3C5	GTF3C1	57.2984	2.70714	0.434085	147	0	1
730	TRIP13	FASN	261.214	1.01052	0.276299	336	0	0
731	SMARCC1	ARID1A	120.418	4.36305	0.245052	34	0	3
732	LDHB	GPI	87.2658	1.16277	0.395159	117	0	0
733	HNRNPK	GTF2I	3468.59	4.59316	0.214566	912	0	0
734	DHX38	PPP4R2	117.172	13.5182	0.233897	4	0	0
735	RQCD1	CNOT10	62.0163	3.24697	0.355994	66	0	0
736	ERCC2	GTF2H4	76.3131	6.94654	0.275518	13	1	63
737	BLM	TOP3A	176.414	10.535	0.221103	24	1	0
738	MTA2	MTA1	99.2792	5.11904	0.254035	96	0	3
739	CD3EAP	POLR1C	77.7174	1.28992	0.405836	207	0	4
740	FASN	CSE1L	110.17	1.07247	0.341248	211	0	2
741	DDX52	CLASP1	206.388	1.73163	0.246545	248	0	0
742	TSC22D4	NRBP1	46.683	5.33396	0.669129	11	1	0
743	DHX15	RBMXL1	105.169	1.176	0.330323	191	0	0
744	YWHAE	YWHAB	78.2008	1.20457	0.425869	194	1	40
745	DDX21	NOP56	112.237	1.40839	0.293852	285	0	0
746	ACTR5	NFRKB	59.3321	10.7911	0.309678	34	0	0
747	U2AF2	U2AF1	109.644	0.966389	0.366216	280	1	103
748	GTF2H3	GTF2H4	49.1848	6.38115	0.437273	25	1	63
749	WDR26	C20ORF11	45.7434	6.10478	0.669632	12	0	0
750	NDRG1	PHGDH	130.91	0.854748	0.360777	323	0	0
751	ARHGEF2	CLASP2	231.992	1.32579	0.253242	314	0	0
752	PSMD3	PSMD11	54.7737	2.98642	0.428644	27	0	3
753	CNOT2	RQCD1	63.6428	2.39068	0.364562	85	0	0
754	SEPT2	2011-09-08	128.227	5.60515	0.233802	84	0	1
755	POLR1A	TBL3	123.793	0.986551	0.329152	207	0	0
756	USP39	SNRNP200	75.6567	3.10355	0.296614	139	0	0
757	TBK1	TANK	72.9835	5.4582	0.283096	15	1	13
758	NEDD1	TUBGCP6	146.627	5.2942	0.229139	27	0	0
759	MED16	MED27	50.6134	6.2214	0.398107	22	0	1
760	GCN1L1	CSE1L	96.9901	1.23418	0.33008	215	0	3
761	DDX52	RBM39	152.808	1.22756	0.27315	344	0	0
762	IKBKAP	ELP3	44.8724	12.5889	0.49854	6	0	0
763	CNOT3	CNOT1	82.9728	1.86591	0.311028	131	0	2
764	INTS4	INTS5	59.3072	7.34401	0.312332	21	0	0
765	KIAA0182	RCOR1	187.961	5.61334	0.221378	35	0	0
766	DPYSL2	DPYSL3	55.5427	4.47516	0.360231	12	0	1
767	SKIV2L2	EXOSC6	65.657	2.68715	0.333957	166	1	11
768	CNOT3	CNOT10	55.8531	3.24835	0.381729	55	0	0
769	NUP153	CLASP1	87.4931	1.18335	0.36034	231	0	0
770	CNOT3	CNOT7	61.1557	2.39134	0.372312	70	0	0
771	PRPF4	PRPF31	50.7397	4.73968	0.412114	53	0	0
772	SMARCB1	SMARCE1	70.1276	2.00076	0.339958	117	0	6
773	MED25	MED27	60.4533	4.3416	0.323628	21	0	2
774	AFF4	AFF1	48.98	5.85133	0.416125	16	0	2
775	CSE1L	NUDC	89.0478	1.07493	0.373814	150	0	0
776	UBA52	BAT3	121.771	2.38108	0.25025	101	0	0
777	THOC5	THOC7	42.811	16.312	0.555152	5	0	0
778	GATAD2B	MBD3	121.387	3.03064	0.243496	80	1	2
779	GTF3C1	GTF3C4	57.2746	3.17186	0.361552	92	1	0
780	DDX21	TOP2B	848.453	3.23729	0.214435	490	0	0
781	PTBP1	RP11-631M21.2	303.984	1.6097	0.233566	439	0	0
782	THOC6	THOC3	45.6775	14.4453	0.410662	13	0	0
783	EIF4A3	XPO1	155.011	0.944952	0.29357	352	0	1
784	INTS6	C12ORF11	49.0651	11.8234	0.360122	15	0	0
785	API5	DDX39	118.749	0.847717	0.353331	356	0	0
786	INTS2	INTS10	49.9351	7.92779	0.364166	11	0	0
787	DPF2	ARID1B	62.0604	5.62684	0.29682	24	0	1
788	RPL7A	RBMXL1	136.981	1.12303	0.28027	229	0	0
789	NOP58	PRPF8	95.3953	2.48438	0.263078	136	0	0
790	GATAD2B	MTA1	129.12	3.18668	0.236106	87	0	0
791	ALDOA	LDHB	100.784	1.02822	0.335878	157	0	2
792	POLR1B	POLR1E	85.4464	1.35658	0.321448	120	1	4
793	TUBGCP2	TUBG1	88.6561	4.22743	0.25502	43	0	1
794	DDX52	CNOT1	186.978	1.26407	0.252842	275	0	0
795	GATAD2A	RBBP4	81.2894	2.02085	0.294134	152	0	2
796	EXOSC9	EXOSC6	62.2549	1.62204	0.401937	156	1	10
797	SPAG5	C15ORF23	54.0593	4.07708	0.356637	54	0	0
798	ACTR1A	ACTR1B	51.8581	6.39029	0.349543	8	0	1
799	PRPF3	PRPF8	70.3084	5.27244	0.275186	98	0	0
800	GCN1L1	DDX39	261.389	1.30422	0.241645	394	0	0
801	MED25	MED13	43.7605	9.09015	0.484776	19	0	1
802	CDK9	CCNT1	77.8833	2.37979	0.287935	42	1	7
803	BRE	UIMC1	319.707	11.5991	0.206611	27	0	0
804	TARDBP	PTBP1	379.363	1.19467	0.241331	601	0	0
805	MED12	MED13L	50.1258	8.61601	0.349039	15	0	1
806	TUBGCP3	TUBGCP4	45.4648	4.37555	0.534003	31	0	1
807	EIF3A	EIF3D	45.5813	16.7616	0.386281	17	0	2
808	TRIP13	MAGED2	115.191	0.889304	0.336607	370	0	0
809	MAGED2	XPO1	120.694	0.795178	0.363448	269	0	0
810	EHMT2	WIZ	64.482	6.25052	0.281713	42	1	0
811	KIF23	YWHAE	118.732	3.47932	0.236203	269	0	3
812	TOP2A	RACGAP1	995.624	2.80806	0.213584	720	0	1
813	TRIP13	XPO1	140.48	1.09372	0.275296	337	0	1
814	HNRNPD	HNRNPAB	116.808	0.686544	0.482466	190	0	0
815	MBD3	MTA1	80.8989	4.93511	0.256635	42	0	3
816	TAF6	TAF5	97.1767	6.03252	0.2387	30	1	38
817	PPFIA1	PPFIA2	50.8353	3.34073	0.393858	19	1	11
818	DLD	OGDHL	47.1037	4.25902	0.438748	37	0	0
819	CNOT1	MAGED2	126.81	0.977953	0.297409	336	0	0
820	EIF3F	EIF3L	52.0394	11.5486	0.316752	35	0	0
821	UBQLN4	UBQLN1	506.218	3.01434	0.212994	75	1	24
822	CCAR1	SMC1A	147.489	4.98088	0.221754	109	0	0
823	ING1	BRMS1L	43.3126	5.82882	0.541851	7	1	10
824	YWHAZ	YWHAB	83.051	0.902011	0.426764	163	0	76
825	ANAPC7	ANAPC2	43.227	6.25944	0.516507	31	1	26
826	PER1	CRY2	42.7879	5.43445	0.609512	7	1	2
827	PGK1	GPI	58.9511	1.52641	0.420221	126	0	0
828	SART1	PRPF31	47.5115	4.62165	0.404211	64	0	0
829	SMC1A	WAPAL	255.533	15.0245	0.20557	98	0	0
830	TPI1	LDHB	81.0181	1.30528	0.323072	151	0	1
831	UBA1	LDHB	96.7011	0.977508	0.339483	146	0	1
832	CHMP5	VTA1	42.7801	5.39481	0.58418	10	0	0
833	KIAA1522	NCKAP1	55.8079	11.1009	0.290525	6	0	0
834	PRPF19	BCAS2	124.503	3.24399	0.230952	77	0	0
835	SNRNP200	SNRNP40	60.985	3.07581	0.310269	128	0	0
836	DDX23	RBM10	74.0713	1.37207	0.333302	65	0	1
837	NCOA6	MLL2	62.1109	3.35833	0.30048	10	0	0
838	DDX5	RBM25	189.486	1.72038	0.232441	445	0	0
839	GTF3C2	GTF3C3	59.6152	1.64913	0.38089	119	0	0
840	MED18	MED27	48.9687	3.77764	0.39037	12	0	1
841	U2AF2	RPL7A	102.064	1.26561	0.284235	232	0	0
842	EIF3CL	EIF3B	47.1611	15.6251	0.341419	24	0	0
843	GTF2H3	GTF2H2B	45.6893	4.66006	0.43061	18	0	0
844	PRPF6	PRPF31	72.8722	2.70138	0.280792	66	0	0
845	FAM21B	WASH1	43.7194	5.27954	0.477747	11	0	0
846	WDR33	CPSF3	43.1227	8.14002	0.434087	19	0	1
847	INTS3	INTS10	55.7013	8.40671	0.291349	12	0	0
848	PRPF6	LOC653889	47.9878	3.45272	0.406428	75	0	0
849	SEPT9	MLH1	101.806	1.99673	0.2549	108	0	0
850	CHD4	RBBP4	81.7874	2.59025	0.264328	125	0	1
851	FASN	PHGDH	94.1643	0.888821	0.358542	248	0	1
852	RBM39	RPL7A	193.178	0.912956	0.26557	333	0	0
853	PIH1D1	UXT	45.697	8.13122	0.369395	5	0	1
854	IQGAP1	PHGDH	94.666	1.08868	0.308475	294	0	1
855	RANBP9	WDR26	41.5361	6.03397	0.548525	13	0	0
856	TKT	PRDX1	109.298	0.866239	0.328911	243	0	1
857	PPP4R1	PPP4C	64.4308	8.37747	0.262082	6	1	1
858	POLR1B	POLR1C	58.4912	1.57494	0.382856	154	0	16
859	AQR	ISY1	47.7294	6.45112	0.35091	10	0	0
860	RREB1	RCOR3	45.6578	4.77793	0.402175	12	0	0
861	RBM10	CHERP	85.9631	1.57299	0.281533	73	0	0
862	SMC3	WAPAL	278.786	13.8659	0.20212	110	0	0
863	TRIP13	CLASP1	261.836	1.50987	0.226937	386	0	0
864	RACGAP1	CLASP2	250.442	0.860944	0.261324	391	0	0
865	RAVER1	RP11-631M21.2	155.711	1.05852	0.258923	315	0	0
866	ERCC3	ERCC2	68.4446	7.58368	0.256089	7	1	65
867	CHD4	ADNP	86.8668	2.15348	0.261354	45	0	0
868	TBL1X	TBL1Y	49.753	3.59115	0.361935	13	0	3
869	CDC5L	BCAS2	76.6423	3.74947	0.256245	94	0	0
870	XPO1	CSE1L	102.609	1.00596	0.30211	219	0	5
871	EIF3B	EIF3F	50.373	10.7624	0.306933	39	0	0
872	ARID2	SMARCC2	98.7981	2.89041	0.241671	178	0	0
873	GTF2H1	GTF2H3	44.4882	6.16123	0.39084	17	1	63
874	GATAD2B	RBBP4	122.834	1.75103	0.242093	192	0	2
875	TBL1X	HDAC3	50.0434	2.8248	0.376782	13	1	6
876	YEATS2	ZZZ3	46.779	4.48738	0.375033	18	0	0
877	DARS	AIMP1	66.8894	2.85133	0.281829	49	0	0
878	YWHAG	YWHAB	68.3597	1.08646	0.391204	168	1	84
879	FAM40A	MOBKL3	40.8126	5.50206	0.584239	16	0	0
880	SMARCD2	SMARCA2	49.0315	4.13447	0.352531	32	0	0
881	MED15	MED26	51.1759	5.57279	0.316239	13	0	0
882	RPL7A	U2AF1	129.325	0.828401	0.302208	347	0	0
883	FTH1	FTL	49.8986	6.7046	0.319996	16	1	2
884	HDAC2	RBBP7	97.4971	1.91308	0.253733	145	1	13
885	MED1	MED27	49.2925	7.32951	0.31891	28	0	2
886	CLASP1	PUM1	69.98	1.04956	0.385653	190	0	0
887	GTF3C2	GTF3C4	57.6408	1.52371	0.378979	97	1	0
888	KIAA0182	RCOR3	46.6893	4.54551	0.371531	17	1	0
889	LDHA	GPI	76.0195	0.951215	0.379281	155	0	0
890	NUP153	CLASP2	122.368	0.722514	0.345274	220	0	0
891	GTF3C5	GTF3C4	57.6735	1.50709	0.375429	103	1	1
892	DHX15	SNRPA1	81.1183	1.1391	0.316373	151	0	0
893	NCOR1	TP53BP1	96.3487	2.38547	0.245424	52	0	1
894	MBD3	MBD2	53.041	4.09279	0.313098	23	1	8
895	NFRKB	INO80	57.6863	11.9552	0.266204	27	0	0
896	CD3EAP	2011-09-02	59.2273	1.73132	0.339318	170	0	0
897	MED24	MED27	39.9651	8.14601	0.496113	31	0	1
898	PSMD2	PSMC5	44.3841	4.97454	0.391005	38	0	3
899	MSH6	DIAPH3	59.6829	1.55368	0.347935	132	0	0
900	RAVER1	EIF4A3	197.617	0.991651	0.249127	425	0	0
901	EXOSC6	EXOSC2	60.6819	1.8868	0.318577	106	1	9
902	NFKB2	NFKB1	321.265	12.6658	0.199005	13	1	55
903	TUBGCP4	TUBG1	64.2449	2.78409	0.282135	28	1	1
904	GTF3C2	GTF3C1	46.6733	2.76381	0.410621	127	0	1
905	TOP2A	KIF23	1145.46	5.78132	0.19915	601	0	0
906	DDX21	RPL7A	205.59	1.86443	0.220941	341	0	2
907	THOC4	RPL7A	125.704	1.01456	0.266865	299	0	0
908	TRIP13	CSE1L	132.287	0.820498	0.291765	272	0	1
909	PRPF3	LOC653889	47.6658	4.43137	0.342457	51	0	0
910	RPL7A	HIST1H1D	83.15	0.933501	0.339949	199	0	0
911	PFKP	PFKM	201.503	13.9274	0.201775	63	0	1
912	ZEB1	CTBP2	48.5366	7.38082	0.310849	11	1	3
913	TKT	LDHB	74.9747	1.02891	0.342199	166	0	1
914	ILF2	RPL7A	98.0176	1.12045	0.28036	230	0	2
915	NDRG1	MAGED2	141.365	0.695855	0.316841	348	0	0
916	TOP1	RFC1	384.759	2.48709	0.207752	343	0	1
917	STRN	PPP2R1A	61.7495	6.66973	0.258995	24	0	1
918	MLH1	PMS2	74.2422	10.2492	0.235829	19	1	2
919	CPSF1	CPSF2	53.2231	7.02608	0.283412	25	0	97
920	PSMD2	PSMD1	74.2587	5.00905	0.243766	17	0	5
921	SEPT9	2011-09-08	86.7323	4.83275	0.23265	99	0	0
922	DHX9	U2AF1	87.3356	1.46139	0.266759	322	1	100
923	TBL1Y	HDAC3	43.5104	3.31717	0.423604	15	0	0
924	HNRNPK	EIF4A1	242.119	1.20995	0.228213	486	0	0
925	PSMA6	PSMB5	43.5408	4.30628	0.388448	17	0	3
926	KIF23	YWHAZ	66.7926	2.06074	0.28168	226	1	2
927	SIN3B	C11ORF30	46.2535	6.09133	0.32864	16	0	0
928	NOP56	FBL	53.9855	1.33135	0.410369	120	0	0
929	RACGAP1	DDX46	355.009	1.21509	0.222623	443	0	0
930	CLASP1	MAGED2	128.829	1.02422	0.257941	303	0	0
931	NOP58	DDX52	64.2865	1.13837	0.357351	163	0	0
932	ARMC8	C20ORF11	38.5992	7.21586	0.503073	10	0	0
933	MED15	MED27	43.703	5.20496	0.364978	27	0	0
934	HNRNPK	API5	87.8323	0.826085	0.345529	416	0	0
935	EFTUD2	PRPF3	59.7327	3.7057	0.270829	103	0	1
936	MED25	MED13L	45.4675	5.03804	0.340934	11	0	0
937	C21ORF66	SMU1	40.8461	6.64605	0.400341	20	0	0
938	PBRM1	SMARCE1	64.7452	1.8768	0.287094	187	0	1
939	PSMD3	PSMD1	45.354	3.81671	0.35866	19	0	3
940	HDAC1	RBBP4	144.726	1.73938	0.225723	282	1	23
941	CHD3	MTA1	94.4753	5.18223	0.224476	26	0	3
942	MED14	MED27	41.4489	7.66391	0.374304	24	0	1
943	USP39	PRPF31	51.4129	3.10514	0.313173	54	0	0
944	CSTF2	CPSF2	44.9933	6.83072	0.330426	20	1	94
945	API5	TRIP13	111.335	0.808848	0.300703	332	0	0
946	XRCC6	HIST1H2BI	101.348	1.04185	0.27304	234	0	0
947	PTBP1	EIF4A2	332.377	1.03271	0.228598	517	0	0
948	INTS5	INTS2	37.8857	9.77167	0.465893	16	0	0
949	MTA2	MBD3	58.8143	4.73171	0.263076	83	1	4
950	DDX23	LOC653889	40.5651	4.48243	0.436232	64	0	0
951	TOP2B	RP11-631M21.2	1208.36	3.0706	0.199902	500	0	0
952	RANBP9	RANBP10	40.4267	4.90298	0.426033	13	0	2
953	PTBP1	API5	152.111	0.824988	0.264364	365	0	0
954	C19ORF2	PIH1D1	35.9276	15.2299	0.552123	12	0	1
955	EIF4A3	RP11-631M21.2	204.207	1.21104	0.226927	433	0	0
956	RELA	NFKBIB	44.047	3.88224	0.362441	14	1	12
957	INTS3	INTS2	43.6583	7.28406	0.332881	16	0	0
958	PRDX1	ALDOA	133.356	0.861942	0.266306	243	0	1
959	PRKD3	PRKD2	39.4995	6.71038	0.419436	4	0	0
960	MAP3K7	MAP3K7IP1	117.127	7.93099	0.210092	11	1	34
961	CDC16	ANAPC4	47.4645	2.29903	0.360586	22	1	26
962	SART1	SNRNP40	47.1015	3.89721	0.321333	79	0	0
963	POLDIP3	RP11-631M21.2	132.843	0.856786	0.26517	329	0	0
964	INTS8	DDX26B	37.3222	8.12507	0.480445	8	0	0
965	EIF4A3	DDX46	316.376	1.08527	0.223583	407	0	0
966	MED14	MED13L	50.327	7.022	0.280653	14	0	0
967	GCN1L1	XPO1	92.6646	1.11043	0.269807	272	0	3
968	MED25	MED12	40.5285	7.96218	0.367313	21	0	4
969	EFTUD2	DHX15	206.792	3.04374	0.205629	266	0	1
970	MED12	MED27	60.4229	6.42783	0.249955	26	0	2
971	EFTUD2	SR140	234.289	1.54708	0.214675	129	0	0
972	DHX15	PRPF8	181.974	4.25199	0.203764	243	0	0
973	KIF23	RFC1	328.312	1.18474	0.219355	381	0	0
974	MED16	MED13L	42.4586	6.35377	0.34258	14	0	0
975	ERCC3	GTF2H4	48.7708	5.88958	0.288451	14	1	63
976	CCND1	CDK4	53.5423	5.19151	0.270454	3	1	17
977	API5	EIF4A3	123.565	0.804905	0.275884	348	0	0
978	YWHAQ	YWHAG	73.4538	2.72218	0.246525	126	1	37
979	XRCC6	HIST4H4	79.5548	1.41051	0.264284	111	0	0
980	TNKS1BP1	C2ORF29	44.2911	2.74246	0.373848	73	0	0
981	C20ORF112	NOL4	39.0663	3.23289	0.532206	10	0	0
982	ALDOA	GPI	64.7879	0.976516	0.356939	142	0	0
983	MED8	CDC2L6	41.4062	3.24363	0.409952	15	0	0
984	POLR1C	POLR1E	92.1915	0.845853	0.302472	175	1	3
985	TUBGCP6	TUBGCP5	37.5283	3.98678	0.618838	22	0	0
986	CLASP2	CNOT1	338.057	1.9372	0.206069	388	0	0
987	SMC2	NCAPD3	52.0625	4.12741	0.280357	45	0	0
988	POLR1A	2011-09-09	158.929	3.68039	0.20603	234	0	0
989	TRIP13	PHGDH	98.7221	0.768638	0.30954	320	0	1
990	CLASP1	XPO1	120.476	1.2008	0.239576	290	0	0
991	XAB2	ISY1	46.6306	4.20954	0.309629	10	0	0
992	FAM175B	C19ORF62	70.2519	6.96961	0.231532	20	0	0
993	EIF3B	EIF3E	57.1365	11.6744	0.246128	18	0	0
994	PHGDH	CSE1L	79.0842	0.809575	0.342324	196	0	1
995	PGK1	LDHB	65.3043	1.31486	0.294477	134	0	2
996	TUBGCP2	TUBGCP4	39.3005	3.90482	0.433526	31	0	0
997	AIMP1	AIMP2	45.7643	3.67365	0.318084	29	0	0
998	RAD21	PDS5A	107.129	17.8213	0.206619	48	0	0
999	DDX5	DDX3Y	199.307	0.900258	0.237388	547	0	0
1000	DDX52	ARHGEF2	167.923	1.28793	0.222726	243	0	0
1001	XRCC1	LIG3	41.7422	3.20188	0.383504	34	1	5
1002	NHSL1	NHS	40.0902	5.16884	0.375047	4	0	0
1003	NOP58	FBL	38.7543	3.15702	0.512292	97	0	0
1004	HMG20B	RCOR3	45.7251	5.08974	0.303583	21	0	0
1005	XRCC5	HIST4H4	49.958	3.36484	0.291796	62	0	0
1006	PRKDC	HIST1H4A	118.629	7.81983	0.206086	58	0	3
1007	CNOT1	IQGAP1	425.454	1.92332	0.203312	434	0	0
1008	POLD1	POLD2	199.556	14.1364	0.194589	18	1	11
1009	CD2BP2	SNRNP40	51.8158	2.54764	0.294141	41	0	0
1010	RBMXL1	HIST1H1A	87.4975	0.816387	0.309061	165	0	0
1011	THOC4	TOP1	122.463	1.03654	0.243994	303	0	2
1012	CNOT2	CNOT10	50.4413	2.6291	0.297441	51	0	0
1013	PSMB1	PSMB3	37.5434	3.74845	0.502685	34	1	5
1014	DDX23	PRPF31	40.7488	3.98162	0.370509	64	0	0
1015	DSN1	PMF1	34.7945	6.18548	0.705803	5	1	2
1016	EIF4A1	PRDX6	72.6296	1.13485	0.284919	169	0	0
1017	CHD3	MBD3	81.7715	5.53902	0.22145	27	0	1
1018	MED8	MED27	36.3624	4.83909	0.519248	27	1	5
1019	PRDX1	TPI1	134.831	0.980886	0.241469	217	0	1
1020	PSMB3	PSMB5	37.1382	4.6998	0.468266	33	1	4
1021	NOP58	FNBP4	66.0854	1.31493	0.284383	79	0	0
1022	INTS7	INTS10	39.9557	7.51722	0.342738	15	0	0
1023	FAM129B	CSE1L	72.5628	0.802175	0.352883	165	0	0
1024	DDX52	DDX21	213.548	1.66381	0.209805	259	0	0
1025	ARID2	SMARCA4	71.6526	2.76348	0.240077	161	1	1
1026	U2AF2	DDX23	68.6785	1.46273	0.269456	107	1	93
1027	PRKAA1	PRKAG1	51.741	23.5551	0.2499	4	1	8
1028	HNRNPK	DDX3Y	191.68	0.866667	0.237245	551	0	0
1029	RPL7A	HIST1H1A	58.7609	0.906377	0.392018	195	0	0
1030	DDX52	TRIP13	146.452	0.854238	0.248079	287	0	0
1031	CDK6	CDK4	40.4438	10.4392	0.322579	3	0	15
1032	AFF4	ELL2	55.1726	4.43304	0.256657	18	0	0
1033	PHF21A	RCOR3	40.5745	4.86702	0.350699	16	0	0
1034	CHERP	RBM17	50.9751	1.72924	0.318341	51	0	0
1035	CLASP1	PATL1	66.3222	0.89532	0.338996	196	0	0
1036	INTS5	CPSF3L	34.0478	9.72964	0.535861	14	0	0
1037	SSBP3	SSBP4	35.877	3.77495	0.639439	26	0	1
1038	ILF2	HIST1H1A	78.8201	0.746991	0.344693	156	0	0
1039	GIT2	PAK1	40.5195	3.62534	0.367717	15	1	5
1040	PRPF6	RBM10	65.0734	0.899043	0.341647	82	0	1
1041	KDM1	PHF21A	150.215	6.51771	0.199183	44	0	0
1042	MED16	MED20	44.5296	5.71021	0.294382	21	0	0
1043	DDX52	TOP2B	249.958	1.66264	0.206371	357	0	0
1044	U2AF2	SR140	88.2122	1.66468	0.236409	98	0	0
1045	SMARCA4	WRNIP1	72.922	1.32373	0.26366	205	0	0
1046	CTTNBP2NL	MOBKL3	34.6472	5.89551	0.540304	22	0	0
1047	DDX23	DHX9	106.067	1.66045	0.225395	115	1	94
1048	PRPF4	PRPF8	47.2399	4.03005	0.284791	95	0	2
1049	INTS3	INTS4	43.161	7.7428	0.293675	25	0	0
1050	NRBF2	BECN1	48.7226	5.80563	0.267159	7	0	0
1051	DHX9	RBM10	66.9871	1.47936	0.264616	119	0	1
1052	POLR2A	MED15	81.5426	2.77557	0.226932	18	0	0
1053	EIF3E	EIF3D	44.8076	8.53703	0.27898	10	0	1
1054	RANBP10	C20ORF11	35.5079	4.9401	0.477998	12	0	0
1055	CYFIP2	NHSL1	45.6431	8.54651	0.272105	4	0	0
1056	PRPF4	USP39	38.0111	4.50452	0.384385	71	0	0
1057	KIAA0182	ZNF217	59.5912	3.04301	0.248818	8	0	0
1058	PRDX6	NDRG1	88.3984	0.82111	0.285765	204	0	0
1059	ZHX2	ZHX1	65.1287	4.07567	0.234378	7	1	5
1060	YWHAZ	YWHAQ	72.1052	0.650589	0.450698	131	0	42
1061	ZBTB2	ZNF639	38.921	2.32632	0.459406	17	0	1
1062	SMARCC1	SMARCA2	54.7438	2.02672	0.276117	45	0	3
1063	ZNF217	RCOR3	53.9422	4.4773	0.252546	11	0	0
1064	MED17	MED27	37.8197	5.8914	0.366306	27	0	4
1065	SMARCA2	ARID1A	53.055	4.33171	0.255805	25	0	1
1066	RACGAP1	YWHAG	62.2872	1.28948	0.282655	250	1	6
1067	DHX15	SART1	93.886	1.39957	0.235043	137	0	1
1068	RAVER1	DDX39	175.933	0.802678	0.239164	388	0	0
1069	NCAPD2	NCAPH	39.5022	9.95327	0.316375	10	1	0
1070	MED14	MED25	38.2802	6.95296	0.344938	18	0	3
1071	XRCC5	SUPT16H	61.8751	4.74844	0.234891	57	0	0
1072	CD3EAP	2011-09-09	66.1014	1.01424	0.296753	207	0	0
1073	TAF4	TAF6	64.0121	5.3178	0.22959	34	1	38
1074	EIF3A	EIF3I	35.0511	12.6264	0.383163	18	1	2
1075	NDRG1	CSE1L	87.0798	0.763473	0.295471	249	0	0
1076	SEPT9	2011-09-06	75.7547	5.87571	0.217955	91	1	1
1077	MED25	MED17	40.3277	5.04435	0.323445	19	0	1
1078	PTBP1	RPRD2	224.885	0.82081	0.229612	345	0	0
1079	EIF3A	EIF3F	48.6394	10.0916	0.253119	26	0	1
1080	MED4	MED25	41.6508	5.613	0.302091	24	0	1
1081	NCKAP1	NHSL1	39.8563	8.71047	0.309191	5	0	0
1082	SHMT1	SHMT2	119.16	4.01645	0.20385	20	0	1
1083	U2AF2	USP39	55.5557	1.23168	0.304434	95	0	0
1084	MED20	MED30	54.9506	3.36167	0.25072	23	0	1
1085	TFIP11	LOC653889	49.9444	1.62368	0.306733	28	0	0
1086	NUDT21	TNKS1BP1	98.6074	3.11131	0.21202	49	0	0
1087	SMARCD1	SMARCE1	57.3652	1.47893	0.277826	79	0	3
1088	EIF4A3	CSE1L	110.163	0.733585	0.270215	275	0	2
1089	PSMC4	PSMD1	36.2462	8.00182	0.357722	8	0	1
1090	MED4	MED30	34.8953	6.32419	0.409754	40	0	1
1091	TCEB1	TCEB3	44.5429	1.76692	0.341831	101	1	2
1092	TRIP13	CNOT1	539.14	2.17099	0.194315	461	0	1
1093	YBX1	PABPC1	64.7955	0.987819	0.294783	101	0	7
1094	MDC1	NHP2	55.5139	1.15284	0.309877	167	0	0
1095	PRPF8	LOC653889	41.707	3.26766	0.317351	81	0	0
1096	KIF23	CLASP1	325.112	1.35307	0.20337	359	0	1
1097	EIF3CL	EIF3L	41.4613	13.5813	0.280858	16	0	0
1098	NDRG1	FASN	170.428	1.09835	0.217557	340	0	0
1099	DDX52	TBL3	60.4222	0.937898	0.319369	190	0	0
1100	PRPF3	USP39	38.5548	4.75499	0.340457	63	0	0
1101	INTS6	INTS10	34.4652	12.5091	0.378472	16	0	0
1102	NCAPD2	NCAPD3	43.1436	3.83576	0.295555	17	0	0
1103	CLASP1	DDX3Y	140.944	0.822341	0.238876	333	0	0
1104	WASH1	KIAA1033	34.3593	7.40345	0.407353	4	0	0
1105	RQCD1	C2ORF29	39.568	1.65189	0.479623	99	0	0
1106	SNRNP200	SR140	136.387	1.82298	0.208435	144	0	0
1107	TROVE2	NANS	40.8836	9.91632	0.285627	4	0	0
1108	MED16	MED30	47.2146	3.59932	0.270413	22	0	1
1109	IGBP1	HCG_1642624	39.6784	2.27828	0.376227	3	0	0
1110	EFTUD2	PRPF4	44.6746	3.07819	0.288472	107	1	96
1111	PRDX1	UBA1	99.161	0.685139	0.287365	202	0	1
1112	WASF2	NHSL1	39.1642	7.66505	0.304766	4	0	0
1113	ANAPC2	ANAPC4	37.1219	2.75856	0.411593	20	1	26
1114	PRPF6	SR140	56.9455	1.41464	0.274414	91	0	0
1115	STRN	FAM40B	38.5156	5.65284	0.322161	13	0	0
1116	MED17	MED8	36.0609	4.22883	0.384706	27	1	5
1117	ABI1	WASF1	31.1392	12.406	0.608118	4	1	5
1118	PRPF8	SR140	137.969	2.53646	0.201988	120	0	0
1119	ARID1B	SMARCA2	59.8007	2.49229	0.242264	23	1	1
1120	ZEB1	CTBP1	38.0027	8.71661	0.314199	8	1	3
1121	SMC5	NSMCE2	30.5355	17.6255	0.847001	3	0	0
1122	CAMK2G	CAMK2B	34.2375	2.99795	0.571277	12	0	21
1123	USP39	SR140	48.4758	1.88803	0.288918	63	0	0
1124	TOP1	EXOSC10	131.264	0.997684	0.225886	281	0	0
1125	C21ORF66	IK	34.4781	10.2394	0.367655	17	0	0
1126	HIST4H4	HIST1H2BI	49.8735	1.79851	0.284765	131	0	0
1127	FAM128B	TUBGCP5	38.0619	1.97208	0.435882	18	0	0
1128	DDX46	DDX3Y	160.714	0.747577	0.237821	339	0	0
1129	SKIV2L2	EXOSC4	42.4611	2.07525	0.328983	113	1	9
1130	NAT10	PRDX2	67.4622	1.25073	0.255752	142	0	0
1131	EFTUD2	RBM10	69.4609	1.00131	0.2709	129	0	2
1132	DOCK7	LRCH1	39.8086	1.90627	0.382093	26	0	0
1133	RAVER1	DDX46	141.49	1.06694	0.219211	338	0	1
1134	DDX50	HIST1H1D	56.862	0.921062	0.324875	152	0	0
1135	GCN1L1	FAM129B	51.2034	0.901107	0.379338	215	0	0
1136	MBD3	HDAC2	56.3425	2.43157	0.247899	61	0	6
1137	SMARCD1	ARID1B	50.2514	2.37582	0.265446	26	0	1
1138	CDK3	CDK2	71.2918	9.25185	0.212063	10	0	9
1139	TUBG1	TUBGCP6	56.0501	3.23068	0.240181	27	0	0
1140	SIN3A	BBX	86.7216	7.4309	0.205104	19	0	0
1141	PSME3	TRIP13	148.254	2.06464	0.201978	197	0	0
1142	CSTF2T	CPSF2	49.7207	3.34232	0.255923	15	0	0
1143	RPS27A	RP11-631M21.2	417.06	2.06956	0.192851	440	0	0
1144	RANBP9	C20ORF11	31.9156	6.17428	0.531633	14	0	1
1145	RPL21	RPL7A	63.7106	0.743342	0.344909	228	1	86
1146	PTBP1	NDRG1	251.368	0.963392	0.212397	499	0	0
1147	PKM2	LDHB	72.4302	1.27819	0.24562	144	0	1
1148	PRDX1	PGK1	99.837	0.811905	0.253901	180	0	2
1149	CDKN2AIP	XRN2	64.0427	6.12302	0.2199	12	0	0
1150	SMARCB1	SMARCD1	44.9186	1.80847	0.310435	66	0	3
1151	SAP30BP	CDC2L1	39.3914	9.47333	0.286467	4	0	0
1152	DHX15	SR140	124.383	2.43613	0.202709	136	0	0
1153	CCDC6	PPP4R1	108.669	10.2161	0.196524	8	0	0
1154	COPS2	COPS7A	31.6838	5.4248	0.60283	5	1	8
1155	EIF4A3	HLTF	122.933	0.610622	0.276892	347	0	0
1156	DIABLO	BIRC6	57.9428	4.97233	0.228712	6	1	4
1157	CSTF2	CPSF3	55.5472	3.91126	0.235839	18	1	94
1158	DPF2	SMARCA2	36.2872	3.28262	0.374245	27	0	0
1159	HDLBP	YWHAG	58.654	1.95794	0.246816	129	0	0
1160	COBRA1	TH1L	43.4768	2.99048	0.285707	72	0	1
1161	U2AF2	DHX15	101.557	1.24099	0.223253	205	0	0
1162	NHSL1	ABI1	33.6842	10.2253	0.363811	4	0	0
1163	SMC2	NCAPG	95.4254	7.95104	0.200036	48	0	0
1164	PPP2R1B	FAM40B	40.1602	2.11315	0.34518	10	0	0
1165	GATAD2A	RBBP7	53.9412	2.29542	0.250583	123	0	1
1166	TARDBP	NDRG1	270.06	0.787853	0.22005	557	0	0
1167	ERCC3	GTF2H1	35.8265	7.31646	0.331011	12	1	64
1168	PSMD3	PSMC5	33.5357	5.02257	0.413751	33	0	3
1169	HNRNPK	IQGAP1	605.424	1.91225	0.191605	614	0	0
1170	GTF3C2	DHX9	64.9339	1.06943	0.265039	167	0	0
1171	MED23	MED27	34.4793	7.41862	0.352578	29	0	1
1172	PFKL	PFKP	59.9099	1.99633	0.241351	59	0	0
1173	SART1	GEMIN5	69.9598	2.47943	0.223999	40	0	0
1174	MED26	MED25	36.5388	5.142	0.330065	11	0	3
1175	RAVER1	RPRD2	158.345	1.09695	0.212207	285	0	0
1176	CYFIP2	CYFIP1	87.7406	13.9643	0.199962	6	0	2
1177	RPRD2	RP11-631M21.2	127.341	1.06547	0.218825	264	0	0
1178	MED13L	MED20	61.8415	3.40094	0.22603	12	0	0
1179	ARID4B	BBX	65.3215	6.45986	0.215529	10	0	0
1180	NCL	RPL7A	222.057	1.19629	0.204397	372	0	3
1181	PLRG1	BCAS2	47.1831	3.16024	0.259625	23	0	0
1182	PYCR2	PYCR1	31.3217	5.84133	0.520395	20	0	0
1183	EXOSC10	EXOSC4	38.1188	1.94494	0.381356	151	1	10
1184	USP39	LOC653889	38.4383	3.18235	0.322665	59	0	0
1185	CDC2L6	MED27	36.729	3.35782	0.344786	15	0	0
1186	C12ORF11	CPSF3L	30.1227	10.015	0.54304	12	0	0
1187	MTA1	MBD2	41.5751	3.38517	0.284754	23	0	3
1188	G3BP2	CAPRIN1	95.9993	2.44124	0.207518	41	0	0
1189	RP11-631M21.2	DDX39	206.509	0.971992	0.210491	356	0	0
1190	G3BP1	CAPRIN1	318.004	8.62965	0.181587	76	0	0
1191	MED1	MED26	49.1567	6.92082	0.236817	14	0	3
1192	TKT	PPIA	74.6604	0.680742	0.307879	122	0	1
1193	AFTPH	HEATR5B	31.8974	9.34236	0.396427	6	0	0
1194	SMARCA4	DDX52	152.62	1.27191	0.206273	260	0	0
1195	SMARCD1	ARID1A	40.0532	4.04005	0.288328	34	0	2
1196	PRPF3	CD2BP2	35.167	3.9723	0.353098	41	0	0
1197	PSMC1	PSMC2	39.7124	2.02752	0.335613	24	1	4
1198	API5	EIF4A2	129.876	0.67115	0.248238	328	0	0
1199	EIF4A2	CSE1L	86.1421	0.688056	0.279908	251	0	0
1200	EIF3E	EIF3C	68.59	7.42177	0.209571	13	1	1
1201	FAM129B	NUDC	58.156	0.696741	0.371863	141	0	0
1202	MSL3	MSL2	30.3615	6.33237	0.55683	6	0	0
1203	DDX23	TFIP11	48.7372	2.1449	0.260466	40	0	0
1204	RACGAP1	DDX3Y	189.44	0.727519	0.225954	464	0	0
1205	DHX38	SMEK1	213.204	20.4364	0.181602	4	0	0
1206	RACGAP1	XPO1	149.452	0.690785	0.236975	335	0	0
1207	YWHAQ	YWHAB	62.6941	0.606458	0.418071	103	0	43
1208	KIF23	YWHAB	48.8359	2.04344	0.260633	176	1	3
1209	CTBP2	ZNF516	43.4566	5.58709	0.254961	9	0	0
1210	PCYT1B	PCYT1A	36.8439	3.47212	0.324971	12	0	0
1211	RBM25	RPL7A	84.5777	0.686434	0.279289	253	0	0
1212	MED13L	MED24	49.6981	5.36088	0.235159	14	0	0
1213	KIAA1522	CYFIP1	50.7706	8.43943	0.227868	8	0	0
1214	PUF60	RP11-631M21.2	209.644	1.14701	0.202853	405	0	0
1215	ERCC2	GTF2H3	34.1489	6.90132	0.333069	12	1	63
1216	GTF2H1	CCNH	37.4325	8.06481	0.285582	9	1	67
1217	SUDS3	BRMS1L	29.5755	8.53065	0.567113	8	0	1
1218	CD3EAP	POLR1E	59.1929	0.993649	0.273097	165	1	2
1219	CLASP2	PATL1	62.348	0.689851	0.338349	201	0	0
1220	INTS9	C15ORF44	30.7607	5.02949	0.510405	9	0	0
1221	COPS5	COPS6	33.2517	5.74653	0.360317	6	1	9
1222	EFTUD2	SNRPA1	50.3744	1.37988	0.273764	166	1	85
1223	TLN1	CSE1L	47.6637	0.996603	0.333794	104	0	1
1224	MED1	MED13L	43.2906	6.77318	0.250401	15	0	0
1225	PRPF3	SNRNP40	39.4656	3.97097	0.285447	58	0	0
1226	GTF3C1	RAD50	45.238	1.20267	0.32192	136	0	0
1227	ILF2	EBNA1BP2	71.6548	0.571325	0.375769	129	0	0
1228	MAEA	RMND5A	30.4355	4.15924	0.62346	5	0	0
1229	U2AF2	RBMXL1	52.3767	1.06227	0.287536	178	0	0
1230	EIF4A2	PHGDH	92.2959	0.639286	0.276661	304	0	0
1231	MED1	MED25	33.219	7.3664	0.341553	21	1	7
1232	CLASP2	XPO1	136.487	0.91362	0.217105	292	0	0
1233	ABI1	NHS	29.7513	11.1355	0.45914	5	0	0
1234	SMARCB1	SMARCD2	39.6675	2.80712	0.295769	47	0	1
1235	STRN4	PPP2R1A	59.5532	2.29364	0.228626	19	0	0
1236	CDC27	ANAPC4	33.6902	3.63671	0.370338	22	1	26
1237	TLN1	FASN	55.5547	0.799956	0.321998	134	0	1
1238	EIF3D	EIF3I	42.0082	5.01897	0.259213	9	0	1
1239	DDX46	PRPF40A	89.0902	0.734301	0.256744	208	0	1
1240	INTS12	INTS2	32.1123	5.15351	0.387924	14	0	0
1241	INTS12	CPSF3L	30.9299	5.14274	0.44851	12	0	0
1242	POLR1A	POLR2E	34.9017	2.30969	0.386963	125	0	9
1243	CHD8	SMC1A	86.3266	0.847586	0.243878	145	0	0
1244	STRN4	MOBKL3	30.3606	4.83349	0.51769	20	0	1
1245	TOP2A	DDX21	1004.09	2.25346	0.184762	569	0	1
1246	CLASP2	MAGED2	131.575	0.745473	0.230221	305	0	0
1247	BCAR1	LOC100133063	29.1628	6.05279	0.81738	6	0	0
1248	RBM17	SR140	37.0116	2.35843	0.335275	58	0	0
1249	PHF21A	RREB1	39.6551	4.11514	0.277132	11	0	0
1250	C1ORF226	NOS1AP	29.3682	5.57801	0.644965	15	0	0
1251	NDRG1	XPO1	100.37	0.70111	0.250853	296	0	0
1252	CHD4	MTA3	60.463	4.38486	0.216274	48	0	0
1253	SART1	CD2BP2	34.1727	3.34787	0.354426	54	0	0
1254	C17ORF70	FANCB	28.8206	6.85781	0.776528	5	0	1
1255	PPP2R1A	PPP2CB	40.6299	1.91182	0.304163	27	1	20
1256	MED1	MED20	36.9565	7.30145	0.281619	25	0	1
1257	INTS8	CPSF3L	29.2295	7.39039	0.51499	10	0	0
1258	PRPF8	RBM10	60.2045	1.45205	0.237682	110	0	0
1259	MED17	MED20	34.7061	5.68256	0.310164	25	0	1
1260	CSE1L	IPO5	54.6794	0.707683	0.354397	145	0	0
1261	MAD1L1	GCN1L1	307.137	2.15297	0.186422	357	0	0
1262	CNOT1	CNOT10	110.623	1.64609	0.203344	94	0	0
1263	PRDX6	IQGAP1	76.2675	0.96165	0.238877	188	0	0
1264	IQGAP1	MAGED2	118.495	0.960353	0.215882	355	0	0
1265	ABI1	C3ORF10	28.0045	11.6029	0.633827	4	0	4
1266	GATAD2A	RCOR1	191.054	3.3079	0.185596	125	0	0
1267	PDCD6IP	NUDC	47.9783	0.822448	0.358272	106	0	0
1268	CLASP1	CLASP2	435.387	2.73545	0.182217	380	0	0
1269	INTS2	CPSF3L	32.8687	5.97788	0.333768	12	0	0
1270	MBD2	MTA3	43.3088	2.96557	0.257402	20	0	0
1271	EIF4G1	CSE1L	67.1309	0.818811	0.264195	177	0	1
1272	MED13	MED23	122.733	9.39821	0.186045	26	1	1
1273	ATF2	ATF7	49.4953	3.08133	0.235073	10	1	2
1274	RACGAP1	RP11-631M21.2	448.688	1.7845	0.18611	459	0	0
1275	RIF1	CLASP1	320.861	1.33394	0.191678	384	0	0
1276	RPL7A	RPL15	56.5102	0.751892	0.311737	178	1	87
1277	STRN3	MOBKL3	34.2208	5.1222	0.312443	21	0	0
1278	MSL2	MYST1	28.5048	7.22949	0.537212	7	0	0
1279	CDC2L2	CDC2L1	67.0091	6.62471	0.204491	3	0	1
1280	XPO1	DDX39	117.148	0.695554	0.235429	302	0	0
1281	HLTF	CLASP1	72.8934	0.691375	0.277011	255	0	0
1282	TOP2A	TOP1	872.086	1.89171	0.18384	498	0	4
1283	DDX26B	INTS10	28.021	11.2665	0.517946	10	0	0
1284	PRKDC	SUPT16H	114.021	7.00767	0.187878	79	0	0
1285	MED20	MED27	30.5075	5.40843	0.391759	20	0	1
1286	MED13	MED27	53.3678	5.87349	0.217367	21	0	1
1287	CCNT1	LARP7	35.504	2.50181	0.327019	20	0	0
1288	RPL7A	EBNA1BP2	75.0132	0.710276	0.265389	170	0	0
1289	CSTF2	CPSF1	54.8845	5.55563	0.214927	25	1	95
1290	NBN	RAD50	88.5254	4.68622	0.195679	46	1	4
1291	PSMD2	PSMC2	32.5113	2.42822	0.400358	42	1	5
1292	RPRD2	CNOT1	152.341	0.670535	0.225202	285	0	0
1293	SIN3A	ARID4A	67.7756	5.52158	0.203088	13	1	4
1294	RAVER1	DDX3Y	144.243	0.729026	0.220703	365	0	0
1295	XRCC5	HIST1H2AE	37.9821	2.92017	0.28392	88	0	0
1296	NUP88	NUP62	29.5589	7.24873	0.39857	5	0	7
1297	POLE	POLE3	36.1402	6.95558	0.27259	3	0	1
1298	RACGAP1	YWHAE	104.023	1.36316	0.205224	303	0	3
1299	TOP2A	RP11-631M21.2	1831.16	2.16943	0.181056	587	0	0
1300	PGK1	YWHAE	74.6238	0.660262	0.275226	152	0	1
1301	RFC3	CHTF18	71.0995	2.0617	0.211587	98	0	2
1302	TOP1	DDX50	50.5801	0.991581	0.280296	201	0	0
1303	TNKS1BP1	NUP214	45.5559	3.15188	0.239788	32	0	0
1304	CLASP2	PUM1	50.2848	0.727873	0.350706	184	0	0
1305	PGK1	PRDX2	52.3486	0.789252	0.309234	131	0	1
1306	RPL17P39	RPL15	51.7078	0.617782	0.431265	91	0	0
1307	CHD3	MTA3	52.5918	4.39188	0.219299	23	0	0
1308	THOC4	WTAP	56.7217	1.3442	0.237667	169	0	0
1309	NOP56	PRPF8	74.6916	1.45304	0.215693	183	0	0
1310	HIST1H4A	HIST1H2BL	38.9821	3.40586	0.266499	28	0	0
1311	TLK2	TLK1	142.178	6.59745	0.182263	9	1	5
1312	SNRPD3	SNRPE	55.3131	0.588784	0.4112	121	1	114
1313	PRPF4	SNRNP200	48.9126	2.60254	0.23372	113	0	0
1314	JUNB	FOSL2	39.9036	9.57255	0.243828	5	1	3
1315	GCN1L1	NUDC	47.4711	0.885482	0.312755	174	0	0
1316	ALDOA	PRDX2	84.4309	0.670071	0.255608	164	0	1
1317	SNRNP200	SNRPA1	50.5534	1.41116	0.248764	183	0	0
1318	DDX52	NUP153	66.1937	0.888158	0.247108	199	0	0
1319	TARDBP	TRIP13	226.285	1.0039	0.197438	566	0	0
1320	NOP56	U2AF2	46.7521	0.9176	0.308476	166	0	0
1321	MCM5	C10ORF119	28.5362	8.81651	0.411475	7	0	0
1322	ARHGEF6	PAK1	38.8209	2.46254	0.278005	16	1	14
1323	SAP130	BRMS1L	28.1019	6.33233	0.484158	8	0	0
1324	POLR1C	POLR2E	55.8198	0.798853	0.282774	116	0	9
1325	MED25	MED20	38.8676	3.13935	0.266117	14	0	1
1326	MED15	MED25	30.2209	5.27688	0.368157	22	1	0
1327	SUPT16H	HIST4H4	68.9206	3.31662	0.20432	44	0	0
1328	RBM39	RP11-631M21.2	131.156	1.04356	0.203616	392	0	0
1329	TKT	PRDX2	65.5105	0.593349	0.317774	161	0	0
1330	POLDIP3	CTNND1	78.8087	1.14395	0.219118	155	0	0
1331	DHX9	GTF3C3	45.1615	1.23168	0.27605	131	0	1
1332	INO80C	ACTR8	28.4115	6.88424	0.427544	4	0	0
1333	RPL15	HIST1H1A	56.695	0.672946	0.314662	126	0	0
1334	CSE1L	PDCD6IP	44.9322	0.846043	0.340314	118	0	0
1335	RBMXL1	HIST1H1D	62.5914	0.715147	0.278209	155	0	0
1336	CDC23	ANAPC4	34.1566	2.41989	0.327733	19	1	26
1337	API5	GCN1L1	58.6293	0.885866	0.257579	261	0	0
1338	FAM40B	MOBKL3	30.1882	3.97641	0.386083	11	0	0
1339	HNRNPA3	HNRNPAB	46.9419	0.74349	0.358108	149	0	0
1340	PSMD2	PSMC1	31.1425	2.86926	0.38564	30	1	6
1341	KIF14	EIF4G1	46.4399	2.09283	0.241608	93	0	0
1342	CSE1L	M6PRBP1	55.7194	0.705487	0.301185	130	0	0
1343	PFKFB2	PFKFB3	36.8778	2.44356	0.285514	3	0	0
1344	EIF4G1	NUDC	63.153	0.690643	0.27764	144	0	0
1345	DDX52	RFC2	203.151	1.28451	0.190616	375	0	0
1346	EHMT1	WIZ	31.0886	5.22434	0.327838	49	1	0
1347	RBBP7	RBBP4	81.0561	1.01584	0.219207	162	1	17
1348	CNOT7	C2ORF29	32.2948	1.53936	0.445518	82	0	0
1349	TBL3	PWP2	47.9693	0.730079	0.338068	106	0	0
1350	SART1	SR140	40.8118	1.20734	0.300635	70	0	0
1351	MTA1	MTA3	54.5673	3.48399	0.213442	32	0	1
1352	PSMA6	PSMB3	32.3703	3.0779	0.329464	18	0	3
1353	ALDOA	YWHAE	93.8145	0.635076	0.245418	202	0	1
1354	CLASP1	FEN1	58.0902	0.872424	0.253784	188	0	0
1355	TOP1	RPL7A	175.548	1.2575	0.191681	285	0	0
1356	YWHAZ	ALDOA	48.8489	0.623074	0.402708	192	1	3
1357	RPL7A	TOP2B	282.03	1.5436	0.184119	405	0	0
1358	EIF4A2	MAGED2	103.012	0.607216	0.243935	339	0	0
1359	PRPF4	CD2BP2	36.1973	2.62772	0.283084	33	1	98
1360	ERCC3	GTF2H3	29.4998	6.05819	0.350863	13	1	63
1361	NHSL1	WASF1	28.1746	6.07751	0.400545	4	0	0
1362	TAF15	EWSR1	30.3442	2.20525	0.429383	83	0	4
1363	XPO1	NUDC	56.1832	0.706811	0.286717	166	0	0
1364	ANAPC7	ANAPC4	38.027	2.55211	0.266844	20	1	26
1365	CLIP1	CLIP2	42.2225	1.53187	0.263784	12	0	1
1366	PARP9	DTX3L	30.7141	5.54646	0.317197	6	1	1
1367	MED8	MED29	29.2735	2.29708	0.482553	21	0	2
1368	PSMD2	PSMD3	32.0942	2.52614	0.336967	37	0	3
1369	SNRPA1	PRPF8	42.731	1.7592	0.25221	136	0	2
1370	SMARCA4	SMARCD1	45.7189	1.88829	0.237968	91	0	3
1371	RBM25	RP11-631M21.2	93.0613	0.85269	0.216975	313	0	0
1372	DDX52	CLASP2	99.5696	1.00732	0.206903	233	0	0
1373	HLTF	RPRD2	92.9468	0.589271	0.249888	239	0	0
1374	SNRNP200	RBM10	55.1462	1.01804	0.241565	131	0	0
1375	KCTD20	BTBD10	31.1643	1.55618	0.440613	28	0	0
1376	GCN1L1	PHGDH	65.111	0.854232	0.237553	253	0	1
1377	ANAPC1	ANAPC4	28.4495	3.79999	0.402111	21	1	26
1378	EIF3A	EIF3C	45.537	11.5113	0.214197	15	0	2
1379	TBL3	TOP2B	84.6691	0.832608	0.221528	275	0	0
1380	PSMB1	PSMB5	27.1443	4.42997	0.493857	31	1	5
1381	INTS2	DDX26B	27.9526	6.18425	0.375514	10	0	0
1382	KIAA0802	MARK2	46.806	3.75616	0.219478	16	0	0
1383	ALDH18A1	USP15	38.7873	8.34308	0.233301	5	0	0
1384	DDX23	CD2BP2	30.3095	3.20099	0.341863	50	1	93
1385	TCEB1	TCEB2	59.1053	0.91749	0.238257	139	1	17
1386	SMARCD2	ARID1B	46.154	4.66769	0.218073	22	0	1
1387	SAPS3	PPP6C	29.6586	2.18571	0.411836	16	0	0
1388	EIF4A3	DDX19A	65.4732	0.509533	0.339758	264	0	0
1389	LDHA	PRDX2	66.1002	0.596225	0.281262	178	0	0
1390	CHD4	RBBP7	44.1016	3.08263	0.227454	101	0	1
1391	CLASP2	RP11-631M21.2	225.047	0.911273	0.193392	291	0	0
1392	INTS1	INTS5	52.1503	7.33488	0.204769	28	0	0
1393	WASF2	NHS	27.0586	8.32712	0.391862	5	0	0
1394	RRM2	KIAA0802	66.85	2.21778	0.202682	37	0	0
1395	EIF4A1	NUDC	43.1415	0.864362	0.306517	172	0	0
1396	NUP153	RPRD2	95.5614	0.637383	0.233069	204	0	0
1397	PARP1	NDRG1	277.667	0.920371	0.191175	564	0	0
1398	TAF10	TAF6	33.2769	1.68765	0.332071	84	1	39
1399	RPL7A	FNBP4	54.6095	1.40621	0.223413	127	0	0
1400	M6PRBP1	IPO5	49.9307	0.574166	0.390725	120	0	0
1401	NDRG1	NUDC	64.1447	0.603809	0.280228	208	0	0
1402	HNRNPK	CLASP1	308.618	1.22848	0.18357	454	0	0
1403	MEN1	MLL	46.9094	6.11536	0.212626	9	0	1
1404	TFIP11	SMU1	27.6245	6.41004	0.372376	27	0	0
1405	API5	NDRG1	141.985	0.626886	0.217033	319	0	0
1406	RACGAP1	RBM25	146.792	0.705581	0.208351	386	0	0
1407	DDX52	NPM1	184.712	1.58854	0.182984	345	0	0
1408	RPL7A	HIST1H2BI	92.2302	0.595399	0.241657	234	0	0
1409	EXOSC9	EXOSC7	31.0461	1.78554	0.371639	69	1	10
1410	DDX23	DHX15	116.255	2.32107	0.1855	138	0	1
1411	ARHGEF2	XPO1	121.764	0.914611	0.200859	253	0	1
1412	KIAA0182	HMG20A	33.4219	2.53647	0.289365	20	0	0
1413	DIAPH2	ANKRD57	36.5942	3.29612	0.252761	5	0	0
1414	CLASP1	KHDRBS1	64.3871	0.670686	0.256915	227	0	0
1415	EIF3B	EIF3D	29.5609	11.3837	0.295732	20	0	2
1416	TPI1	YWHAE	57.5927	0.701778	0.263621	183	0	1
1417	GATAD2B	MTA3	53.7783	2.28246	0.212124	68	0	0
1418	PRPF6	CD2BP2	32.6796	2.40663	0.300181	59	1	94
1419	TBL3	DDX50	58.3308	0.578955	0.303906	142	0	0
1420	KIF23	CLASP2	249.74	0.840909	0.193206	350	0	0
1421	SART1	LOC653889	29.6097	3.69288	0.329872	64	0	0
1422	EFTUD2	LOC653889	34.8586	2.24513	0.277645	87	0	0
1423	DOCK7	DOCK8	46.7696	2.812	0.219463	12	0	1
1424	LARP7	HEXIM1	39.0307	1.75793	0.258531	22	0	0
1425	MED13	MED8	31.1887	4.61516	0.288762	20	0	2
1426	RFC5	CHTF18	55.0937	2.3119	0.209152	78	0	2
1427	PSMC2	PSMC5	26.9232	4.24256	0.42523	38	0	4
1428	BTBD12	ERCC1	50.2924	4.33946	0.20795	12	0	0
1429	KDM1	KIAA0182	126.639	5.01399	0.177663	37	0	0
1430	NOP56	DDX50	48.97	0.700913	0.296277	161	0	0
1431	TLN1	PDCD6IP	35.084	0.983229	0.377203	81	0	2
1432	DIDO1	WDR5	45.8222	0.611459	0.376403	202	0	0
1433	TARDBP	CLASP1	149.853	0.845561	0.198357	384	0	0
1434	SF3A3	SNRPA1	39.4996	1.0351	0.296926	62	1	87
1435	NUP153	CNOT1	82.8003	0.659416	0.233314	247	0	0
1436	U2AF2	RPL21	53.6023	0.693427	0.274327	181	0	1
1437	NCKAP1	NHS	29.9085	6.924	0.293684	5	0	0
1438	RBM39	FIP1L1	101.277	0.88619	0.205446	322	0	0
1439	SRP54	SRP72	44.8546	8.9732	0.21033	4	0	0
1440	THOC4	HIST1H1D	66.8983	0.545008	0.285662	181	0	0
1441	MBIP	CSRP2BP	26.799	2.46284	0.597249	7	1	1
1442	NCKAP1	WASF1	27.1193	6.72485	0.361456	4	1	6
1443	NUP153	ARHGEF2	47.4782	0.660175	0.316833	200	0	0
1444	MAGED2	CSE1L	66.5904	0.653634	0.250305	208	0	0
1445	PKM2	FASN	118.741	1.34082	0.189886	187	0	1
1446	SIN3A	GATAD2A	63.7464	1.95359	0.202435	68	0	1
1447	SMC4	NCAPD2	148.937	7.66086	0.17326	30	1	1
1448	KIF23	TCEB3	55.9701	1.17639	0.221872	226	0	0
1449	ING2	ING1	27.0496	3.3046	0.419644	6	0	2
1450	RBMXL1	RPL15	49.9229	0.621878	0.31487	133	0	0
1451	PCF11	CLP1	26.1855	4.43421	0.437273	8	1	99
1452	IQGAP1	NUDC	52.7152	0.809664	0.252312	207	0	1
1453	RFC1	CHTF18	118.065	2.82688	0.181112	71	0	1
1454	MAD1L1	DDX39	633.972	2.25065	0.172703	561	0	0
1455	USP39	RBM10	40.6094	1.22272	0.262784	57	0	0
1456	PHGDH	PDXDC1	53.2449	0.588529	0.310306	136	0	0
1457	YWHAZ	TPI1	44.3479	0.678645	0.33199	168	1	3
1458	EIF4G1	XPO1	114.645	0.841322	0.202285	232	0	1
1459	PRDX1	PKM2	145.238	1.08572	0.189758	202	0	1
1460	PRPF4	SNRNP40	28.9985	3.73605	0.323917	63	0	0
1461	API5	CLASP1	74.5876	0.74084	0.22628	247	0	0
1462	U2AF2	RBM10	48.0817	1.15621	0.23656	100	0	1
1463	SMARCD1	DPF2	29.7647	2.28168	0.34249	31	0	1
1464	PHGDH	NUDC	46.0177	0.679187	0.313331	161	0	1
1465	PSMC4	PSMC5	43.3721	5.57662	0.213942	11	1	2
1466	RAB3GAP2	RAB3GAP1	79.8007	13.6444	0.181774	6	1	0
1467	TFIP11	IK	29.7316	8.39015	0.280246	20	0	0
1468	ILF2	HNRNPAB	53.0593	0.636689	0.283056	172	0	0
1469	ILF2	HIST1H1D	47.2436	0.643294	0.31442	151	0	0
1470	RPL21	RPL15	57.0198	0.540926	0.309783	137	1	86
1471	CHD4	CHD5	35.1239	3.40555	0.248692	48	0	0
1472	SRP14	HIST1H2AE	92.5647	0.823667	0.207948	195	0	0
1473	EIF4A2	NUDC	71.5401	0.533298	0.269244	194	0	0
1474	PRPF3	SNRNP200	51.9903	2.95057	0.20513	103	0	0
1475	RCOR3	HMG20A	35.2209	2.20163	0.259575	17	0	0
1476	INTS7	INTS2	27.2349	7.438	0.327222	19	0	0
1477	STRN4	FAM40B	32.5195	3.3771	0.266758	13	0	0
1478	GTF3C5	DHX9	44.6853	0.853944	0.268854	161	0	0
1479	NCAPH	NCAPH2	29.029	2.96197	0.325607	8	0	0
1480	EIF4A2	RP11-631M21.2	117.483	0.921492	0.196412	407	0	0
1481	EXOSC6	EXOSC7	44.0771	0.952525	0.25896	76	1	10
1482	SNRPA1	SNRPB2	31.9447	1.1402	0.374368	94	1	87
1483	CNOT1	PATL1	53.1453	0.612087	0.285269	206	0	0
1484	DDX52	KHDRBS1	65.6946	0.610937	0.25179	211	0	0
1485	MED14	MED20	28.3562	7.28421	0.297636	22	0	1
1486	TLN1	PHGDH	48.3494	0.622729	0.307332	120	0	0
1487	MED17	MED30	26.5489	4.89679	0.366538	33	1	2
1488	RBM39	NCL	149.194	0.745817	0.198747	388	0	0
1489	RPL13A	RPL15	38.577	0.670846	0.422207	99	1	86
1490	IQGAP1	FAM129B	63.523	0.682912	0.240417	244	0	0
1491	BBX	ARID4A	33.1301	5.50926	0.249152	8	0	0
1492	API5	FAM129B	72.9768	0.496236	0.281269	190	0	0
1493	ILF2	RBM25	68.5659	0.583684	0.253576	186	0	0
1494	DDX23	C21ORF66	36.0967	2.03291	0.253961	32	0	0
1495	ARHGEF2	PUM1	50.696	0.608346	0.295144	166	0	0
1496	NFRKB	INO80E	28.8676	4.70055	0.298395	37	0	0
1497	GATAD2A	MTA3	61.0059	2.6705	0.196558	50	0	0
1498	MED26	MED24	29.4195	6.34024	0.280594	13	0	1
1499	ASH2L	RBBP5	37.399	1.23394	0.271559	37	0	1
1500	TRIP13	PRDX6	86.4603	0.699291	0.217289	205	0	0
1501	RANGAP1	CNOT1	133.878	1.40592	0.1832	285	0	0
1502	PRPF6	U2AF1	62.3759	0.68812	0.239741	210	1	94
1503	EXOSC9	EXOSC4	34.7207	1.0767	0.315664	86	1	11
1504	SUPT16H	HIST1H2AE	82.388	1.76992	0.19094	61	0	0
1505	INTS4	C12ORF11	34.5175	5.55433	0.237491	15	0	0
1506	BCAR3	LOC100133063	28.2703	4.60358	0.305757	6	0	0
1507	RAD21	STAG1	115.916	5.2678	0.174909	10	1	5
1508	API5	MAGED2	81.7329	0.561027	0.239847	248	0	0
1509	SAP130	BBX	37.9361	4.8401	0.224438	9	0	0
1510	ZNF217	CTBP2	86.6933	7.05956	0.17855	11	0	0
1511	RBM25	SRRM2	69.5196	0.732951	0.223128	136	0	0
1512	NPM1	THOC4	135.821	0.930109	0.190482	376	0	0
1513	SEPT2	SEC16A	72.1884	1.80739	0.193505	166	0	0
1514	WDR36	PWP2	30.0812	1.08008	0.435827	94	0	0
1515	WDR33	CSTF2T	29.0423	3.88743	0.290831	14	0	0
1516	CNOT2	C2ORF29	29.9706	1.22086	0.388421	70	0	0
1517	EBNA1BP2	HIST1H1D	50.106	0.557128	0.315459	108	0	0
1518	C12ORF11	INTS2	26.0496	6.95217	0.337791	10	0	0
1519	CNOT1	C2ORF29	38.2957	0.875881	0.297626	146	0	0
1520	EXOSC6	EXOSC4	34.2494	0.932143	0.337652	121	1	11
1521	NOP58	DDX50	42.0003	0.627789	0.345491	115	0	0
1522	MED26	MED13	34.9098	4.7376	0.233364	11	0	2
1523	MRE11A	GTF3C1	44.6426	0.825211	0.258974	68	0	0
1524	STRN	PPP2R1B	29.482	3.98013	0.280112	16	0	0
1525	NOP56	RFC1	121.515	0.99642	0.18946	252	0	0
1526	CLASP1	RP11-631M21.2	272.198	1.26897	0.176174	304	0	0
1527	POLR1B	2011-09-09	53.1332	0.731633	0.243271	121	0	0
1528	TKT	YWHAE	61.8467	0.579766	0.255008	203	0	1
1529	SNRPA	SNRPN	33.6222	1.36746	0.282107	48	0	2
1530	TACC3	TACC1	31.2213	2.93569	0.265951	6	0	1
1531	MLL2	MLL3	26.8989	2.64451	0.356012	5	0	0
1532	RBM39	TOP2B	203.425	1.24772	0.17755	481	0	0
1533	TBL1XR1	TBL1Y	46.4388	2.62172	0.207209	25	0	3
1534	SART1	RBM10	38.5136	0.830289	0.294294	66	0	0
1535	SMARCC1	DPF2	52.4529	1.7084	0.205553	31	0	1
1536	MED16	MED8	26.0897	3.93898	0.345765	19	0	1
1537	P4HB	P4HA1	30.6784	2.22904	0.281623	34	0	0
1538	DARS	AIMP2	31.0229	1.93237	0.284315	52	0	0
1539	MAP2K2	MAP2K1	39.5783	0.5952	0.400654	72	0	20
1540	YWHAZ	PGK1	40.159	0.655726	0.334605	143	1	3
1541	SIN3A	HDAC2	108.336	6.21235	0.172915	63	1	22
1542	NUP153	RFC1	82.3937	0.635429	0.219261	221	0	0
1543	GTF2H1	CDK7	27.1586	8.09045	0.287153	11	1	66
1544	POLR1B	POLR2E	28.2461	1.49728	0.369475	83	0	9
1545	TRIP13	NUDC	51.6269	0.598677	0.270904	206	0	0
1546	RAVER1	CNOT1	133.972	1.40282	0.179346	340	0	0
1547	DDX5	PRPF40A	89.5789	1.1756	0.190883	272	0	0
1548	FASN	NUDC	43.6576	0.687075	0.283021	162	0	1
1549	ILF2	ELAVL1	63.3242	0.523379	0.263608	162	0	1
1550	PHGDH	XPO1	83.3066	0.553899	0.229963	208	0	1
1551	PRDX6	PHGDH	39.8152	0.817441	0.27911	153	0	1
1552	RAVER1	DDX52	103.208	1.05627	0.18926	290	0	0
1553	PKM2	PPIA	48.3916	0.942171	0.228695	104	0	1
1554	RAVER1	TARDBP	174.139	0.648066	0.196001	433	0	0
1555	DDX17	RPL7A	282.949	1.59406	0.171544	406	0	0
1556	TRIP13	DDX3Y	169.513	0.75171	0.190174	443	0	0
1557	NAT10	EIF2S1	44.0717	0.820844	0.252383	184	0	0
1558	EIF3M	EIF3I	26.0809	7.925	0.301406	13	0	0
1559	CYFIP2	NHS	28.9761	7.07771	0.258613	4	0	0
1560	NDRG1	FAM129B	76.7886	0.492926	0.250904	252	0	0
1561	CNOT1	NDRG1	210.983	1.06319	0.178002	391	0	0
1562	RBM25	CLASP1	73.8947	0.621975	0.223614	244	0	0
1563	SMARCB1	DPF2	35.4134	1.84999	0.241943	35	0	1
1564	PSMD2	PSMD11	29.6152	1.98646	0.291358	27	0	9
1565	EXOSC2	EXOSC3	32.0529	2.38597	0.255499	40	0	4
1566	SNRNP200	LOC653889	33.6637	1.98819	0.249648	88	0	0
1567	SMARCC1	SMARCD2	36.8225	2.49237	0.227254	37	0	1
1568	WDR91	WDR81	27.2944	1.53292	0.384007	8	0	0
1569	FASN	TCP1	46.0136	0.662074	0.269465	165	0	3
1570	TJP1	GIGYF2	51.6589	1.50436	0.205212	25	0	0
1571	NUP153	DDX46	88.1316	0.553136	0.224074	220	0	0
1572	EIF4G1	FASN	82.909	0.793519	0.202731	219	0	1
1573	EIF4A3	DDX3Y	191.384	0.784418	0.185983	467	0	0
1574	TARDBP	API5	105.85	0.485174	0.229744	355	0	0
1575	USP7	SCML2	52.8143	4.41185	0.191656	5	0	0
1576	DDX21	HIST1H1D	56.495	0.834437	0.218749	190	0	0
1577	DDX23	SMU1	39.0988	2.84525	0.216733	30	0	0
1578	TPI1	PRDX2	51.1323	0.765307	0.232855	144	0	0
1579	TARDBP	EIF4A3	287.582	0.958405	0.177417	574	0	0
1580	TRIP13	EIF4G1	156.868	1.05306	0.18021	296	0	0
1581	POLR2A	INTS7	32.4732	2.5844	0.247898	20	0	0
1582	CHD4	CHD3	59.3097	5.79246	0.184732	50	0	1
1583	ARHGEF7	PAK1	34.5705	2.40197	0.236165	16	1	17
1584	CLASP2	DIAPH3	55.9548	0.559559	0.259662	216	0	0
1585	ILF2	DHX9	141.937	1.76312	0.174207	233	0	4
1586	MBD3	RCOR1	44.1204	1.77409	0.212753	44	0	0
1587	UBA1	PRDX2	49.9851	0.510459	0.311455	133	0	0
1588	DIAPH1	PDXDC1	48.0509	0.487534	0.3495	117	0	0
1589	NDRG1	RP11-631M21.2	115.166	0.757122	0.194215	373	0	0
1590	COPS8	COPS5	26.539	3.70696	0.306387	6	1	10
1591	EIF4A1	FAM129B	81.9082	0.62482	0.214883	214	0	0
1592	ARMC8	MKLN1	31.0092	4.03488	0.245544	5	0	0
1593	CDK9	LARP7	34.8696	1.1704	0.263706	36	0	0
1594	KIF23	DDX52	266.768	1.46827	0.171159	359	0	0
1595	MED8	MED20	26.9856	3.47746	0.297092	19	1	1
1596	DHX15	TAF15	48.293	1.20303	0.2131	94	0	1
1597	DDX52	HNRNPF	48.9958	0.717161	0.240565	206	0	0
1598	CTNND1	DIAPH3	40.3848	0.831641	0.25812	127	0	1
1599	DHX15	CHERP	75.1311	1.24311	0.190756	99	0	1
1600	TAF4B	TAF7	28.1056	4.84232	0.265171	4	0	28
1601	HNRNPAB	RBMXL1	65.9293	0.673989	0.219377	175	0	0
1602	HNRNPK	PUF60	229.805	1.12427	0.174662	587	0	0
1603	U2AF2	CHERP	49.8558	0.919579	0.219991	77	0	0
1604	HMG20B	HMG20A	26.7104	2.83277	0.306882	20	0	0
1605	EIF3I	EIF3F	38.3038	2.93818	0.214606	20	0	0
1606	HNRNPA3	SYNCRIP	42.2568	0.663151	0.277741	121	0	0
1607	TKT	YWHAZ	47.9505	0.499561	0.319073	189	1	2
1608	RACGAP1	YWHAZ	43.5003	0.70541	0.258798	242	0	2
1609	DHX15	FUS	121.366	2.81886	0.170986	114	0	1
1610	INTS3	INTS8	27.4098	5.46753	0.266753	10	0	0
1611	DDX52	API5	62.3132	0.637723	0.2247	214	0	0
1612	DLST	OGDHL	34.7952	1.38704	0.246364	44	0	0
1613	HNRNPF	HNRNPH2	47.0596	0.50077	0.32109	189	0	0
1614	EIF4A3	NUDC	90.8112	0.518372	0.222497	210	0	0
1615	TLN1	PDXDC1	33.3762	0.82919	0.315969	91	0	0
1616	API5	KHDRBS1	110.098	0.45942	0.228124	201	0	0
1617	EIF4A3	PHGDH	88.606	0.549121	0.217982	300	0	0
1618	RPA1	CHTF18	29.1654	1.68761	0.286314	70	0	2
1619	PUF60	TARDBP	254.574	0.858276	0.178022	531	0	0
1620	SEC16A	SRP14	50.9211	0.523278	0.280955	110	0	0
1621	KIFC1	CAND1	67.1857	0.723892	0.210706	108	0	0
1622	CTTNBP2NL	PPP2R1A	35.3853	3.80472	0.218166	23	0	0
1623	API5	CSE1L	71.5539	0.627902	0.216621	182	0	0
1624	RBM39	NOP56	99.0448	0.65757	0.201187	275	0	0
1625	UCHL5	ACTR8	26.2	4.22846	0.288863	9	0	0
1626	DDX52	RBM25	125.384	0.983039	0.181645	279	0	0
1627	BBX	SUDS3	48.9554	4.91708	0.190829	8	0	0
1628	TRIP13	FAM129B	68.133	0.521177	0.239882	256	0	0
1629	SEPT2	MLH1	33.0582	1.78411	0.245057	83	0	0
1630	HDLBP	YWHAE	47.0209	1.38931	0.206778	136	0	0
1631	EIF4A2	FAM129B	68.2852	0.45329	0.263378	238	0	0
1632	IQGAP1	TCP1	51.7495	0.679501	0.231961	184	0	2
1633	PUF60	TRIP13	153.749	0.795399	0.183241	438	0	0
1634	TAF6	TAF9	27.9583	2.94544	0.269203	43	1	38
1635	POLR2A	INTS1	36.0465	4.97446	0.211313	40	0	0
1636	PGK1	PPIA	38.2967	0.897782	0.250681	99	0	1
1637	SART1	TAF15	36.5107	0.66448	0.316892	63	0	0
1638	SMARCB1	ARID1A	30.9926	3.377	0.237367	36	0	3
1639	TPR	CEP170	104.551	0.550494	0.208397	128	0	0
1640	CLASP1	DIAPH3	54.56	0.729312	0.22068	205	0	0
1641	MSH2	PFKP	86.2083	0.372874	0.288552	158	0	0
1642	RBBP5	WDR5	46.8762	0.742553	0.23276	97	0	1
1643	API5	HLTF	91.554	0.500807	0.221357	250	0	0
1644	U2AF2	HIST1H1D	56.7206	0.707961	0.218023	164	0	0
1645	FAM129B	MAGED2	74.2014	0.404153	0.279546	188	0	0
1646	RPRD2	SNRNP200	113.421	0.906253	0.183259	260	0	0
1647	MBD3	HDAC1	56.0702	1.77496	0.190548	84	1	7
1648	TRIP13	HLTF	83.3915	0.5316	0.217979	335	0	0
1649	ACTR5	ACTR8	38.4813	4.26009	0.204038	9	0	0
1650	KIAA1967	UBA1	58.9773	0.998745	0.199244	200	0	0
1651	RFC1	RPRD2	149.661	0.978916	0.176673	268	0	0
1652	PRPF40A	FNBP4	40.1308	1.75875	0.211571	134	1	1
1653	ERCC3	CDK7	32.3717	7.43199	0.217262	9	1	63
1654	RACGAP1	NUP153	92.9761	0.564249	0.207701	287	0	0
1655	SEPT7	MLH1	34.7364	2.49264	0.219971	44	0	0
1656	FASN	FAM129B	56.0125	0.52597	0.248457	182	0	0
1657	KIAA1522	NHSL1	36.1847	3.86756	0.209046	4	0	0
1658	MAGED2	NUDC	48.7956	0.512799	0.275949	165	0	0
1659	PRPF6	SMU1	47.4347	1.94295	0.196631	31	0	0
1660	NUP214	NUP93	55.0749	7.48224	0.17994	21	0	6
1661	API5	DDX19A	54.8947	0.465661	0.275286	198	0	0
1662	DDX52	DDX3Y	92.3684	0.689744	0.195893	280	0	0
1663	PRKDC	HP1BP3	33.3629	2.05175	0.228501	74	0	0
1664	POLR2A	INTS5	36.333	2.22742	0.215134	13	0	0
1665	PRPF3	GEMIN5	32.9831	2.56027	0.225183	30	0	0
1666	PLOD1	GLT25D1	29.2127	2.1318	0.254564	32	0	0
1667	UVRAG	KIAA0226	28.4741	5.79817	0.238202	4	0	0
1668	API5	NUDC	64.6313	0.574878	0.222068	152	0	0
1669	MED12	MED20	38.6981	5.96374	0.19941	23	0	1
1670	EIF4A1	CNOT1	119.558	0.978643	0.178838	307	0	0
1671	CAND1	CSE1L	46.4213	0.552441	0.266057	123	0	1
1672	EIF4A2	XPO1	170.209	0.862436	0.17691	341	0	0
1673	NDRG1	DDX39	238.217	0.937202	0.172779	506	0	0
1674	SNRPA1	SNRPN	33.2223	1.07543	0.254611	75	0	1
1675	XRCC6	HIST1H4A	69.6456	1.72888	0.181359	76	0	3
1676	PDXDC1	ATXN10	40.984	0.531056	0.313541	60	0	0
1677	EIF4A1	TLN1	36.4331	0.747471	0.268611	119	0	1
1678	RPL21	HIST1H1D	72.4146	0.583482	0.213213	155	0	0
1679	NUP153	PUM1	48.8437	0.428955	0.338432	116	0	0
1680	PATL1	EIF4G1	42.2133	0.611626	0.262793	165	0	0
1681	DDX46	RP11-631M21.2	163.357	0.880412	0.17633	315	0	0
1682	NOP56	TBL3	98.1893	0.86559	0.184826	187	0	0
1683	EIF4A1	DDX39	189.357	0.890499	0.174651	395	0	0
1684	ERCC3	CCNH	27.7829	8.30741	0.236233	8	1	64
1685	THOC4	RPL21	58.252	0.511581	0.240939	203	0	1
1686	SMARCB1	PBRM1	30.7055	1.04683	0.275744	135	0	1
1687	PRDX1	GPI	54.9074	0.512669	0.247402	148	0	0
1688	PIK3R4	NRBF2	67.1393	5.87505	0.173286	8	0	0
1689	SNRPA1	SART1	31.6723	1.31008	0.249164	85	0	0
1690	TPI1	PPIA	46.3947	0.795982	0.220241	97	0	1
1691	SMARCD2	SMARCE1	55.9538	1.57248	0.188492	47	0	1
1692	DDX52	HLTF	83.2129	0.579506	0.205882	228	0	0
1693	XPO1	DDX19A	62.5132	0.426001	0.266122	185	0	0
1694	GEMIN5	TAF15	42.1405	0.97304	0.217957	31	0	0
1695	THOC4	NCL	85.6225	0.630736	0.198961	318	0	0
1696	HNRNPA3	HNRNPD	39.9774	0.53769	0.303732	141	0	0
1697	CSE1L	PDXDC1	39.8568	0.689909	0.251437	124	0	0
1698	CHD3	CHD5	29.654	3.82427	0.229016	23	0	0
1699	ILF2	U2AF2	63.048	1.01946	0.1913	187	0	0
1700	PPP1R10	PAF1	49.2437	5.19975	0.182634	19	0	0
1701	ILF2	RPL15	50.1335	0.661577	0.22312	142	0	1
1702	RBM39	TBL3	87.8531	0.462449	0.221485	231	0	0
1703	TPI1	YWHAB	42.4488	0.511326	0.294597	140	0	0
1704	IQGAP1	M6PRBP1	33.026	0.697348	0.304853	206	0	0
1705	HNRNPAB	ILF3	42.1478	0.467366	0.336175	142	0	0
1706	KIAA0196	KIAA1033	32.3503	5.28506	0.211775	5	0	0
1707	MTA1	RCOR1	36.0019	1.63637	0.215018	50	0	1
1708	EBNA1BP2	HIST1H1A	41.2778	0.547246	0.280433	107	0	0
1709	PRPF6	CHERP	39.715	0.626305	0.261416	65	0	0
1710	CD3EAP	2011-09-07	35.4669	0.971363	0.237696	83	0	0
1711	USP39	DHX9	63.6472	1.1627	0.186569	111	0	0
1712	U2AF2	SNRNP40	28.1642	1.19435	0.283506	86	0	0
1713	HLTF	XPO1	78.0339	0.51688	0.21361	238	0	0
1714	PUM1	DIAPH3	49.9621	0.525121	0.247154	130	0	0
1715	PRPF8	SNRPB2	31.3104	0.971439	0.263082	120	0	2
1716	EXOSC9	EXOSC3	32.8055	1.28534	0.234303	43	1	3
1717	MTA2	MTA3	40.383	3.04116	0.195194	63	0	0
1718	RBM39	DDX21	133.451	1.15133	0.170894	368	0	1
1719	MTA1	HDAC2	52.2258	2.03095	0.185228	66	1	3
1720	WTAP	CBLL1	31.1411	2.29771	0.224821	38	0	1
1721	TUBG1	TUBGCP5	39.384	1.73488	0.204097	22	0	0
1722	NOP56	SNRNP200	102.326	1.05277	0.176118	243	0	0
1723	CYFIP2	WASF1	33.2285	8.84797	0.203146	4	1	5
1724	RBM25	KHDRBS1	74.934	0.448354	0.22979	232	0	0
1725	PRPF8	CD2BP2	29.0285	2.36222	0.235909	67	0	2
1726	CLASP1	TANC1	70.1407	0.781048	0.192786	151	0	0
1727	API5	NUP153	77.4028	0.429692	0.233694	183	0	0
1728	USP39	DHX15	60.1211	1.25263	0.185464	121	0	0
1729	TLN1	HUWE1	33.2243	0.564525	0.361891	61	0	0
1730	TBK1	AZI2	46.254	3.25998	0.185553	4	1	3
1731	POLR1C	2011-09-02	38.632	1.01002	0.219308	177	0	0
1732	DDX52	RFC5	126.059	1.00685	0.172724	271	0	0
1733	EXOSC10	EXOSC3	28.806	1.73602	0.245713	73	0	2
1734	TLN1	IPO5	30.6997	0.649881	0.351241	84	0	0
1735	PRDX6	CSE1L	34.48	0.861342	0.246207	122	0	0
1736	PRDX6	EIF4A2	58.8117	0.600834	0.212677	199	0	0
1737	RPL7A	RPL23A	47.6564	0.479355	0.265021	184	1	86
1738	DHX9	HIST1H1A	80.707	0.900828	0.18291	196	0	0
1739	API5	RP11-631M21.2	45.861	0.572929	0.239573	251	0	0
1740	EIF4A1	API5	106.314	0.71342	0.183502	255	0	0
1741	KIF23	YWHAQ	32.2764	1.37289	0.228938	123	0	1
1742	RFC2	CHTF18	66.4877	2.47704	0.173902	96	0	2
1743	RAVER1	MAGED2	97.5406	0.503806	0.202733	287	0	0
1744	DDX52	DDX50	41.6103	0.884321	0.214413	168	0	0
1745	CLASP1	DDX46	120.551	0.973963	0.173081	286	0	0
1746	U2AF2	RPL15	37.8669	0.672342	0.249934	139	0	0
1747	PPIA	GPI	31.0196	0.866793	0.267385	87	0	0
1748	FAM129B	XPO1	94.2363	0.556737	0.196951	183	0	0
1749	RBM39	HIST1H1D	67.772	0.405369	0.250143	186	0	0
1750	U2AF2	EBNA1BP2	44.3395	0.672819	0.224571	123	0	0
1751	YWHAZ	LDHA	69.2999	0.582716	0.204254	204	1	2
1752	HNRNPD	RBMXL1	57.5262	0.592398	0.212111	192	0	0
1753	PDCD6IP	IPO5	35.5408	0.497194	0.354141	91	0	0
1754	WASH1	FAM21C	28.427	3.56155	0.224772	5	0	0
1755	RAVER1	PUF60	115.861	0.647769	0.183543	358	0	0
1756	RPRD2	GTF3C1	41.5624	1.21711	0.20184	161	0	0
1757	PRPF8	PRPF31	31.0807	2.52713	0.216234	77	0	0
1758	EIF3CL	EIF3E	37.085	6.85785	0.19172	9	0	0
1759	SRP68	SRP72	32.2083	5.06668	0.204484	9	1	0
1760	DHX15	RBM10	66.5937	0.865085	0.187271	115	0	0
1761	PRPF8	CHERP	30.6339	0.970414	0.252906	90	0	0
1762	M6PRBP1	NUDC	39.7088	0.594124	0.25104	122	0	0
1763	DDX23	CHERP	26.4755	0.985098	0.312301	51	0	1
1764	ARHGEF2	PATL1	55.6975	0.503144	0.227201	173	0	0
1765	HIST2H2BE	HIST1H1C	29.2984	1.49679	0.237399	18	0	0
1766	HNRNPA3	ILF2	46.8718	0.524051	0.240915	120	0	0
1767	POLR2A	MED12	36.031	3.25597	0.196947	20	0	1
1768	PKM2	PRDX2	49.9842	0.778805	0.202531	139	0	0
1769	TLN1	NUDC	27.1115	0.87988	0.314047	91	0	0
1770	FASN	M6PRBP1	35.5354	0.560754	0.287535	160	0	0
1771	SMC4	GTF3C3	34.8616	0.754791	0.243483	59	0	0
1772	EIF4A1	M6PRBP1	32.5825	0.615452	0.297951	161	0	0
1773	ELAVL1	RBMXL1	41.5782	0.526288	0.258442	153	0	0
1774	TLN1	EIF4G1	38.3834	0.699077	0.234227	118	0	1
1775	KHSRP	FUBP1	63.3188	0.3633	0.276514	111	1	0
1776	XRCC5	HIST1H4A	37.0534	3.07772	0.193903	41	0	1
1777	YWHAZ	UBA1	36.5168	0.464093	0.35064	160	1	3
1778	POLR2E	POLR1E	33.9024	0.720707	0.251904	98	0	0
1779	NDRG1	M6PRBP1	47.7882	0.423189	0.278517	203	0	0
1780	RBM39	CLASP1	123.39	0.692901	0.177456	294	0	0
1781	ILF2	HNRNPD	41.8817	0.489329	0.267773	172	0	0
1782	MAP2K2	NUDC	31.4116	0.570024	0.337064	104	0	0
1783	RPL21	SRP14	56.7261	0.363209	0.289905	159	0	0
1784	RBM14	TAF15	29.5608	0.922642	0.257876	79	0	0
1785	NACA	UBA1	44.8498	0.418356	0.298081	145	0	0
1786	RAVER1	RFC1	110.16	0.90578	0.172437	310	0	0
1787	ELAVL1	HNRNPAB	41.0185	0.46953	0.283084	153	0	0
1788	PUM1	TANC1	40.9967	0.515206	0.25949	88	0	0
1789	PSME3	MAGED2	29.8865	0.734231	0.28447	153	0	0
1790	MAGED2	DDX19A	78.8811	0.328652	0.275228	196	0	0
1791	STRN	RP6-213H19.1	44.438	5.58304	0.178183	7	0	0
1792	NEDD1	TUBGCP5	44.1991	2.742	0.18264	23	0	0
1793	NPM1	NOP56	99.1685	0.909416	0.173009	290	0	0
1794	RNF40	WAC	34.7699	3.44182	0.195088	7	0	0
1795	RBMXL1	U2AF1	66.6163	0.527784	0.205112	243	0	0
1796	EBNA1BP2	RPL15	40.6438	0.483422	0.270138	98	0	0
1797	EIF3CL	EIF3F	36.8176	4.54562	0.189021	19	0	0
1798	TOP1	NOP2	44.4817	0.739927	0.207693	148	0	0
1799	DIDO1	NUP153	72.391	0.441105	0.216904	209	0	0
1800	EXOSC4	EXOSC8	32.2917	0.694601	0.259395	58	1	11
1801	MAP2K2	CSE1L	41.2384	0.470826	0.271514	111	0	0
1802	PUM1	PATL1	28.8121	0.641926	0.328642	114	0	0
1803	NOP56	HIST1H1D	51.5389	0.553596	0.214678	148	0	0
1804	SRRM2	FNBP4	33.8077	2.22802	0.200844	78	0	0
1805	ILF2	RBM14	46.8384	0.532409	0.226864	129	0	0
1806	YWHAZ	GPI	39.6537	0.460159	0.287607	127	0	0
1807	EFTUD2	PRPF31	27.6552	1.9117	0.22931	86	0	0
1808	PRPF40A	SRRM2	40.5374	0.741517	0.214067	95	0	1
1809	PPIA	PFN1	27.5207	0.87314	0.276343	71	0	1
1810	DDX23	EWSR1	29.6714	0.663825	0.291874	94	0	4
1811	DHX9	SART1	40.0754	0.928352	0.203181	118	0	0
1812	RBMXL1	TAF15	27.9491	1.04417	0.249444	91	0	0
1813	DHX9	EBNA1BP2	44.1478	0.783456	0.201756	152	0	0
1814	PATL1	RXRB	37.7956	0.439402	0.314492	86	0	0
1815	KIF23	KIF14	63.4335	0.672167	0.190115	104	0	0
1816	HNRNPH2	RBMXL1	42.9821	0.480577	0.248462	164	0	0
1817	SMARCB1	SMARCA2	27.8852	1.56151	0.228878	45	0	4
1818	U2AF1	SR140	39.5902	0.789786	0.210348	158	0	0
1819	ALDOA	NACA	41.5622	0.481067	0.253249	153	0	0
1820	PRPF6	SNRPA1	26.7191	1.2168	0.249109	105	1	85
1821	SET	PGK1	35.978	0.649253	0.234909	106	0	1
1822	PRPF6	RPRD2	33.6281	0.573106	0.267175	140	0	0
1823	PDS5A	BAT3	31.5549	2.48363	0.201958	55	0	0
1824	PKM2	YWHAE	56.8156	0.691788	0.19211	167	0	4
1825	PRDX6	TLN1	35.4565	0.86627	0.215021	70	0	0
1826	PPP1R10	CDC73	43.6552	5.99292	0.174687	18	0	0
1827	BECN1	KIAA0226	31.5869	3.31375	0.198199	4	0	0
1828	KIF23	USO1	69.7843	0.689677	0.184381	126	0	0
1829	RFC1	POLR1E	71.5495	0.466018	0.205017	191	0	0
1830	POLR1C	TBL3	41.4379	0.456926	0.259547	170	0	0
1831	PAK2	PAK1	36.4884	1.48621	0.195622	12	0	26
1832	TOP1	HIST1H2BI	81.2984	0.719903	0.178296	216	0	0
1833	EFTUD2	NOP58	65.1722	1.11987	0.173699	142	0	0
1834	U2AF2	SART1	33.2008	0.713337	0.235242	95	0	0
1835	RBM25	CLASP2	73.5717	0.403936	0.217736	238	0	0
1836	RACGAP1	USO1	31.5407	0.737214	0.241018	139	0	0
1837	FASN	MAGED2	73.5857	0.578693	0.189472	255	0	0
1838	ELL2	MLLT1	32.9471	3.26637	0.193109	16	0	0
1839	DIAPH1	CSE1L	54.3034	1.06342	0.179314	141	0	0
1840	HNRNPF	RP11-631M21.2	64.8221	0.59587	0.191117	258	0	0
1841	M6PRBP1	PDXDC1	40.5105	0.76553	0.204637	117	0	0
1842	PUF60	API5	150.848	0.550919	0.17624	306	0	0
1843	ILF3	RBMXL1	34.9597	0.591935	0.242449	149	0	0
1844	POLR2H	POLR2E	29.4363	0.977753	0.23029	39	1	128
1845	HNRNPD	SYNCRIP	51.2124	0.417654	0.237667	139	0	0
1846	TP53BP1	TBL1XR1	33.4112	1.32867	0.20245	46	0	0
1847	CNOT1	PUM1	36.3083	0.620143	0.22982	188	0	1
1848	DIDO1	HIST1H2BI	62.2549	0.643404	0.188336	206	0	0
1849	EIF4G1	FAM129B	54.8762	0.4731	0.213883	167	0	0
1850	MED25	MED30	26.9423	2.59854	0.21467	19	0	2
1851	PGK1	NACA	46.9138	0.58015	0.207634	130	0	0
1852	PRPF40A	RPL7A	42.82	0.451448	0.246705	161	0	0
1853	ILF3	HIST1H1D	40.7582	0.449798	0.25588	137	0	0
1854	RBMXL1	RPL17P39	39.4253	0.416956	0.288305	102	0	0
1855	RANBP2	CNOT1	59.3168	0.88046	0.178655	137	0	0
1856	CNOT1	DIAPH3	48.9111	0.677588	0.19612	226	0	0
1857	FAM129B	CAND1	38.2098	0.395008	0.326513	120	0	0
1858	RPL15	HIST1H1D	26.9955	0.678307	0.296397	131	0	0
1859	HNRNPD	ELAVL1	55.3993	0.390723	0.236743	153	0	0
1860	YWHAZ	PKM2	27.958	0.722982	0.266704	160	1	4
1861	DHX9	HIST1H1D	59.8356	0.929759	0.176708	192	0	0
1862	SMARCC2	SMARCD1	35.0848	1.45177	0.195034	89	0	2
1863	RPS27A	NDRG1	84.0509	0.438403	0.199438	290	0	0
1864	PPP2R1A	FAM40A	35.5112	1.70636	0.19191	14	0	0
1865	DDX21	TBL3	58.3112	0.785562	0.181697	208	0	0
1866	PCBP3	EIF4A2	115.665	0.365704	0.20553	301	0	0
1867	WRNIP1	SMARCE1	31.395	0.671421	0.2433	145	0	0
1868	COBRA1	RBM16	26.9205	0.578911	0.348486	87	0	0
1869	FAM21B	KIAA1033	38.2504	4.55337	0.178246	5	0	0
1870	INPPL1	INPP5D	35.4939	0.798219	0.21034	6	0	4
1871	RPL21	RBMXL1	44.3057	0.463997	0.230823	159	0	0
1872	RPL21	RPL23A	40.7755	0.398797	0.28312	139	1	86
1873	RP11-631M21.2	DDX3Y	61.6766	0.666576	0.184767	351	0	0
1874	EFTUD2	CHERP	33.6734	0.603264	0.23888	96	0	1
1875	PHGDH	M6PRBP1	33.733	0.439461	0.316419	143	0	0
1876	XAB2	SNW1	26.9828	2.90136	0.20942	10	0	0
1877	DDX19A	DDX39	54.0413	0.37947	0.240761	246	0	0
1878	NAT10	RFC5	111.462	0.565414	0.176696	268	0	0
1879	HNRNPH2	RP11-631M21.2	35.2534	0.518125	0.2513	270	0	0
1880	EIF4A1	IPO5	28.935	0.537824	0.314165	164	0	0
1881	SNRPA	TAF15	29.1108	1.33394	0.213181	44	0	3
1882	CLASP2	RPS27A	76.8534	0.526328	0.188229	227	0	0
1883	DHX9	RPL15	46.2636	1.00411	0.183462	176	0	1
1884	NCL	NOP56	69.6913	0.586621	0.185762	251	0	0
1885	PRDX1	LDHB	50.6856	0.61581	0.195671	172	0	1
1886	HNRNPAB	SYNCRIP	42.5318	0.474	0.231595	133	0	0
1887	RBMXL1	EBNA1BP2	29.9862	0.570663	0.277062	121	0	0
1888	HNRNPM	HNRNPF	77.0662	0.5025	0.190552	315	0	0
1889	YWHAE	GPI	51.2223	0.424296	0.225967	131	0	0
1890	C21ORF66	SNRNP40	26.9756	1.82799	0.215291	27	0	0
1891	RBM39	HIST1H1A	62.8013	0.360924	0.232359	191	0	0
1892	RBM16	KIAA1967	33.8247	0.491034	0.269228	184	0	0
1893	BRD7	SMARCD1	27.0691	0.970443	0.238449	28	0	0
1894	ELL2	AFF1	37.3594	3.45573	0.179261	13	0	0
1895	PPP2R1A	STK25	38.3828	1.48061	0.185892	15	0	0
1896	RAVER1	NUP153	72.3451	0.537487	0.187505	212	0	0
1897	RPRD2	XPO1	63.3907	0.489332	0.197581	207	0	0
1898	MED26	MED23	35.3868	5.82524	0.17914	14	0	1
1899	TOP1	NHP2	38.2867	0.587787	0.219392	205	0	0
1900	HNRNPA3	RBMXL1	31.0518	0.591822	0.253544	120	0	0
1901	FAM129B	PHGDH	58.258	0.457676	0.206164	186	0	0
1902	GCN1L1	DDX19A	47.5222	0.442309	0.224595	203	0	0
1903	PRDX2	GPI	36.401	0.481405	0.250737	100	0	0
1904	MED15	MED13L	30.3687	3.39336	0.192417	12	0	0
1905	M6PRBP1	ATXN10	27.2896	0.578636	0.308482	68	0	0
1906	THOC4	DDX50	57.9725	0.518569	0.196121	179	0	0
1907	MAP2K2	M6PRBP1	40.0288	0.382928	0.286026	96	0	0
1908	YWHAZ	LDHB	40.5269	0.470931	0.233389	137	1	2
1909	THOC4	TBL3	65.0092	0.512057	0.192232	206	0	0
1910	SNW1	AQR	28.3025	2.89206	0.199569	12	0	0
1911	TANC1	DIAPH3	40.483	0.414295	0.258425	106	0	0
1912	TAF15	SR140	43.8118	2.02432	0.173913	67	0	0
1913	TOP1	HIST1H1D	45.8414	0.713915	0.191179	188	0	0
1914	RNF20	WAC	33.4253	3.43735	0.183529	6	0	0
1915	HELLS	XPO1	42.7513	0.403574	0.25138	145	0	0
1916	MAP4	PPP1R12A	34.1879	3.10487	0.182567	19	0	0
1917	PUM1	RXRB	28.8229	0.478965	0.338675	83	0	0
1918	RCOR1	RCOR3	29.2819	2.37122	0.197232	30	0	0
1919	HNRNPF	RIF1	69.7511	0.534603	0.185612	307	0	0
1920	DDX52	ELAVL1	42.0683	0.446149	0.23104	169	0	0
1921	NUP153	KHDRBS1	81.5752	0.472555	0.187707	177	0	1
1922	DDB1	CUL4A	54.709	0.756009	0.179556	93	1	1
1923	PRDX6	NUDC	26.2854	0.803461	0.248935	100	0	0
1924	RBM25	HIST1H1A	60	0.327152	0.247445	155	0	0
1925	DDX52	NCL	85.6746	0.599077	0.175419	246	0	0
1926	KIF23	NUP153	85.3956	0.660256	0.172242	274	0	0
1927	CD3EAP	TBL3	65.9935	0.564954	0.183942	183	0	0
1928	DHX9	GTF3C4	28.6952	0.85309	0.223893	108	0	0
1929	PDXDC1	NUDC	28.7345	0.5647	0.271538	103	0	0
1930	TLN1	MAP2K2	26.0818	0.559767	0.31591	77	0	0
1931	PPIA	UBA1	42.9843	0.482404	0.215823	86	0	1
1932	CAND1	NUDC	33.3715	0.414251	0.30333	101	0	0
1933	RACGAP1	YWHAB	28.4514	0.658055	0.245138	190	1	4
1934	RPL21	RPL17P39	36.256	0.404851	0.2785	105	0	0
1935	RBMXL1	EWSR1	37.2747	0.444261	0.247305	92	0	0
1936	PHGDH	MAGED2	43.0533	0.446505	0.223236	239	0	0
1937	KIF5B	KLC4	26.0459	1.20128	0.220845	9	0	1
1938	SR140	SNRNP40	26.0999	1.31916	0.216889	58	0	0
1939	TLN1	FAM129B	26.9259	0.605181	0.2732	106	0	0
1940	PUF60	XPO1	112.359	0.530776	0.173269	278	0	0
1941	NUDC	IPO5	33.8103	0.440764	0.26857	102	0	0
1942	U2AF1	DDX3Y	133.525	0.471063	0.175769	400	0	0
1943	ILF3	HIST1H1A	34.1332	0.472769	0.249213	134	0	0
1944	THOC4	SRP14	60.8805	0.386064	0.211636	202	0	0
1945	GTF3C1	CEP170	35.3824	0.527649	0.226261	95	0	0
1946	SET	UBA1	42.4985	0.402786	0.238555	110	0	1
1947	EIF4A1	PDXDC1	48.6308	0.764685	0.180644	149	0	0
1948	TKT	FUBP1	41.3581	0.387675	0.249662	143	0	1
1949	CSTF3	WDR33	33.5639	3.7806	0.177881	11	0	0
1950	CCNH	GTF2H4	26.59	5.36252	0.193733	11	1	63
1951	EIF4A2	DDX19A	48.6911	0.339702	0.252718	244	0	0
1952	CHD3	MBD2	26.6513	3.73244	0.195933	14	0	2
1953	PGK1	RAN	34.5643	0.905918	0.1945	111	0	0
1954	EIF4G1	M6PRBP1	37.1981	0.487307	0.225973	153	0	0
1955	DDX23	U2AF1	29.5799	0.646197	0.229487	148	1	93
1956	HNRNPK	KHDRBS1	43.2996	0.461763	0.213164	350	0	0
1957	TRIP13	PATL1	54.3291	0.388799	0.213622	211	0	0
1958	EIF3M	EIF3H	28.7237	3.47234	0.18774	8	0	0
1959	PPIA	LDHA	37.5019	0.52136	0.214946	113	0	1
1960	PATL1	TANC1	33.504	0.507071	0.232948	97	0	0
1961	EIF4A3	PCBP3	61.3244	0.328682	0.228478	269	0	0
1962	EIF4G1	DIAPH3	48.2702	0.521732	0.195223	166	0	0
1963	USP14	HOOK3	37.4093	3.45024	0.171417	3	0	0
1964	RPL21	HIST1H2BI	39.303	0.467801	0.220487	171	0	0
1965	PHGDH	PDCD6IP	29.9197	0.45796	0.282904	117	0	0
1966	TKT	YWHAB	41.3147	0.365506	0.254334	153	0	0
1967	PHGDH	IPO5	35.0376	0.358994	0.314604	136	0	0
1968	PARP1	EIF2S1	53.2445	0.473092	0.19571	316	0	2
1969	DHX15	EWSR1	39.3986	0.7499	0.189527	115	0	2
1970	ILF2	PRPF40A	31.3045	0.461997	0.26132	134	0	0
1971	DDX52	XPO1	56.4078	0.753818	0.173011	204	0	0
1972	HDAC1	MTA3	36.6262	1.42626	0.178601	78	0	0
1973	NOP58	HIST1H1D	41.7589	0.471101	0.211393	112	0	0
1974	SART1	U2AF1	44.3963	0.421887	0.217646	155	0	0
1975	XPO1	PDCD6IP	36.997	0.463351	0.226191	132	0	0
1976	HNRNPK	CSE1L	65.6521	0.512108	0.181555	289	0	0
1977	NUP153	XPO1	84.1049	0.481619	0.178106	182	1	5
1978	MED13L	MED18	32.2204	3.58506	0.177131	8	0	0
1979	RBM25	RBMXL1	61.7532	0.496427	0.184816	194	0	0
1980	RBM25	TRIP13	85.3651	0.472158	0.178484	312	0	0
1981	MAP2K2	PDCD6IP	31.9763	0.412841	0.281273	79	0	0
1982	HDAC2	RBBP4	37.0172	0.928866	0.184397	132	1	17
1983	NUP153	RP11-631M21.2	52.9247	0.551633	0.18436	222	0	0
1984	RBM39	HLTF	80.1493	0.365795	0.196679	288	0	0
1985	EIF4A1	YWHAG	50.8755	0.516465	0.189307	212	0	2
1986	AHCTF1	2011-09-07	34.374	0.765777	0.194881	36	0	0
1987	RPRD2	RBM16	54.6438	0.380861	0.208971	178	0	0
1988	TLN1	XPO1	40.6521	0.461017	0.2121	114	0	1
1989	HNRNPH2	RPS27A	43.2003	0.385879	0.22703	220	0	0
1990	CLASP1	RBM16	32.6509	0.452901	0.245464	191	0	0
1991	HNRNPF	TOP1	47.1671	0.549656	0.189006	226	0	0
1992	FUBP1	SAR1A	27.2617	0.779858	0.218399	42	0	0
1993	BBX	BRMS1	30.4709	5.28964	0.176471	8	0	0
1994	TKT	NACA	36.0841	0.444252	0.228073	161	0	0
1995	POLR1B	TBL3	45.0815	0.482233	0.19841	108	0	0
1996	EXOSC10	HIST1H1D	67.1716	0.350071	0.205106	165	0	0
1997	ELAVL1	KHDRBS1	53.477	0.354865	0.215866	166	0	0
1998	NCL	DDX50	55.2711	0.379413	0.206049	194	0	0
1999	TLN1	NDRG1	35.4505	0.442466	0.229484	136	0	0
[truncated: 183 more rows]
